# Supplementary material for: A potent myeloid response is rapidly activated in the lungs of premature Rhesus macaques exposed to intra-uterine inflammation
Source: Mucosal Immunol. 2022 Mar 21;15(4):730–44. doi: 10.1038/s41385-022-00495-x (PMC9259482; doi:10.1038/s41385-022-00495-x)
Supplement: Supplementary file 1 — Supplementary Tables [file 41385_2022_495_MOESM1_ESM.xlsx]

## Sheet: S5 Cell Barcode
Supplemental Table 5. Cell barcode to cluster assignments
ident	orig.ident	barcode
Monocytes, Macrophages	Ctrl	AAACCCAAGCTGGTGA
Erythroid	Ctrl	AAACCCACAACATCGT
Erythroid	Ctrl	AAACCCAGTACTGCCG
Erythroid	Ctrl	AAACGCTTCGTTCCCA
Erythroid	Ctrl	AAAGAACAGGTGCAGT
Erythroid	Ctrl	AAAGGATAGCCAAGGT
iNKT/MAIT	Ctrl	AAAGGATAGCTACGTT
B cells	Ctrl	AAAGGGCGTGGATACG
iNKT/MAIT	Ctrl	AAAGGGCTCATTTACC
T cells	Ctrl	AAAGGGCTCCCGATCT
Monocytes, Macrophages	Ctrl	AAAGGTAAGTAGTGCG
B cells	Ctrl	AAAGGTACAACTCCCT
iNKT/MAIT	Ctrl	AAAGTGAAGAAATCCA
T cells	Ctrl	AAAGTGATCATCGGGC
iNKT/MAIT	Ctrl	AACAAAGAGGACGCAT
Erythroid	Ctrl	AACAAAGGTGGTCCGT
T cells	Ctrl	AACACACAGAATAGTC
T cells	Ctrl	AACACACAGGCATCAG
T cells	Ctrl	AACACACGTGGCACTC
Erythroid	Ctrl	AACACACGTTGCCAAT
T cells	Ctrl	AACAGGGCAAGACGGT
T cells	Ctrl	AACAGGGGTGATTAGA
T cells	Ctrl	AACCCAATCATTCGGA
Monocytes, Macrophages	Ctrl	AACCTGACAACCGGAA
T cells	Ctrl	AACCTGATCTCTGGTC
Monocytes, Macrophages	Ctrl	AACCTTTCATCCCACT
T cells	Ctrl	AACCTTTCATTCGGGC
T cells	Ctrl	AACGAAAGTGCATTTG
Erythroid	Ctrl	AACGGGAGTCATCGCG
Erythroid	Ctrl	AACGGGATCTGAGAGG
iNKT/MAIT	Ctrl	AACGTCAAGGAATTAC
Monocytes, Macrophages	Ctrl	AACGTCATCTGCTTTA
T cells	Ctrl	AACTTCTCAGAGTGTG
iNKT/MAIT	Ctrl	AAGAACACAGTTGAAA
iNKT/MAIT	Ctrl	AAGATAGCACACCAGC
Monocytes, Macrophages	Ctrl	AAGCCATAGGGATCAC
T cells	Ctrl	AAGCCATGTAACGATA
Monocytes, Macrophages	Ctrl	AAGCCATGTTAGGGAC
T cells	Ctrl	AAGCCATTCAGGACAG
Erythroid	Ctrl	AAGCGTTCAAATGAAC
Erythroid	Ctrl	AAGCGTTTCAAGGAGC
Erythroid	Ctrl	AAGGAATAGCACCGTC
Erythroid	Ctrl	AAGGAATGTGAGACGT
T cells	Ctrl	AAGGAATTCCGAAATC
T cells	Ctrl	AAGGTAATCAAGGACG
Erythroid	Ctrl	AAGGTAATCCCGTAAA
iNKT/MAIT	Ctrl	AAGGTAATCGCTCCTA
T cells	Ctrl	AAGTCGTCAGAGTCAG
Erythroid	Ctrl	AAGTCGTCAGGAATCG
Erythroid	Ctrl	AAGTCGTTCGCTGACG
Erythroid	Ctrl	AAGTCGTTCTAGCATG
iNKT/MAIT	Ctrl	AAGTGAAAGGGCATGT
iNKT/MAIT	Ctrl	AAGTTCGAGAGCAGTC
iNKT/MAIT	Ctrl	AAGTTCGTCTCATTAC
Erythroid	Ctrl	AATAGAGGTCGAGCTC
T cells	Ctrl	AATAGAGTCCGTTGAA
Monocytes, Macrophages	Ctrl	AATCGTGGTGGTCCCA
Monocytes, Macrophages	Ctrl	AATCGTGTCTTGGATG
B cells	Ctrl	AATGACCGTTAAACCC
iNKT/MAIT	Ctrl	AATGGAACATGACGAG
Monocytes, Macrophages	Ctrl	AATTCCTAGCACGATG
Platelets	Ctrl	ACAACCAAGGCATCGA
B cells	Ctrl	ACAACCATCTCCGAGG
B cells	Ctrl	ACAAGCTCACTACTTT
T cells	Ctrl	ACACAGTAGAGTTGCG
B cells	Ctrl	ACACTGACACTAACGT
B cells	Ctrl	ACAGAAAAGTGCAAAT
iNKT/MAIT	Ctrl	ACAGAAACAAATCGTC
iNKT/MAIT	Ctrl	ACAGCCGTCATGAGGG
B cells	Ctrl	ACATCCCCAACGGTAG
Monocytes, Macrophages	Ctrl	ACATCCCGTTATGTGC
B cells	Ctrl	ACATCGATCTACAGGT
T cells	Ctrl	ACATGCAAGATGAACT
T cells	Ctrl	ACATGCAGTAGAGATT
Erythroid	Ctrl	ACATTTCAGCAGAAAG
T cells	Ctrl	ACATTTCCATAGAAAC
Monocytes, Macrophages	Ctrl	ACCAAACAGGATACCG
iNKT/MAIT	Ctrl	ACCAAACCATCGGCCA
Monocytes, Macrophages	Ctrl	ACCAAACGTTGTGCCG
T cells	Ctrl	ACCAACAAGTCTAGCT
Erythroid	Ctrl	ACCAACACAGGTGACA
B cells	Ctrl	ACCAACATCCAGCCTT
T cells	Ctrl	ACCACAAAGGTACCTT
Monocytes, Macrophages	Ctrl	ACCACAAAGGTTGCCC
Monocytes, Macrophages	Ctrl	ACCACAATCCCTCATG
iNKT/MAIT	Ctrl	ACCATTTCAATCAGCT
Erythroid	Ctrl	ACCCTCACATCGTCCT
T cells	Ctrl	ACCCTCATCAATGTCG
T cells	Ctrl	ACCGTTCAGTGCTCAT
T cells	Ctrl	ACCGTTCCAGACAATA
Monocytes, Macrophages	Ctrl	ACCTACCAGTAAACTG
Erythroid	Ctrl	ACCTGAAGTCTTAGTG
T cells	Ctrl	ACCTGAAGTGAATATG
T cells	Ctrl	ACCTGTCTCCTTTAGT
T cells	Ctrl	ACGATCAGTCCTGAAT
T cells	Ctrl	ACGATCAGTGAAGCGT
B cells	Ctrl	ACGATGTTCTGCGATA
T cells	Ctrl	ACGCACGCATGGCCCA
Erythroid	Ctrl	ACGCACGTCCAATCCC
B cells	Ctrl	ACGCACGTCGCATAGT
iNKT/MAIT	Ctrl	ACGGAAGCAATTGAAG
B cells	Ctrl	ACGGAAGTCCTACAAG
T cells	Ctrl	ACGGGTCGTTGTCCCT
B cells	Ctrl	ACGGTCGAGCATATGA
Monocytes, Macrophages	Ctrl	ACGGTTAAGACGCCAA
T cells	Ctrl	ACGGTTATCGATTTCT
T cells	Ctrl	ACGTACAGTGCATCTA
T cells	Ctrl	ACGTAGTAGCTCCCTT
T cells	Ctrl	ACGTCCTAGTTGGCTT
T cells	Ctrl	ACGTCCTCAGTTTCAG
Neutrophils	Ctrl	ACGTCCTTCGGTAGGA
iNKT/MAIT	Ctrl	ACGTTCCCAAATAAGC
iNKT/MAIT	Ctrl	ACTACGATCATACGGT
T cells	Ctrl	ACTATCTAGTCATTGC
iNKT/MAIT	Ctrl	ACTATCTTCCATTCGC
T cells	Ctrl	ACTATGGGTCAGTCTA
Neutrophils	Ctrl	ACTATGGTCGGTAGAG
T cells	Ctrl	ACTCCCAGTCTGTGAT
Monocytes, Macrophages	Ctrl	ACTCTCGTCCTGTACC
T cells	Ctrl	ACTGCAACAGCTACCG
T cells	Ctrl	ACTGCAAGTAACGGTG
T cells	Ctrl	ACTGTCCCATTGTGCA
iNKT/MAIT	Ctrl	ACTGTCCGTGAGTGAC
Neutrophils	Ctrl	ACTGTCCGTTTCTATC
B cells	Ctrl	ACTTATCAGAATCGTA
T cells	Ctrl	ACTTATCCAGAGATTA
T cells	Ctrl	ACTTCCGAGCTGTTCA
Erythroid	Ctrl	ACTTTCACACGCTTAA
T cells	Ctrl	ACTTTGTAGTAACAGT
T cells	Ctrl	ACTTTGTTCGCTTGCT
B cells	Ctrl	AGAAATGGTCATGACT
iNKT/MAIT	Ctrl	AGAACAATCCGGACGT
Erythroid	Ctrl	AGAAGCGGTGAATAAC
Monocytes, Macrophages	Ctrl	AGACAAAAGCAAGTGC
T cells	Ctrl	AGACAAAAGTTTCTTC
T cells	Ctrl	AGACAAATCTCCGAAA
T cells	Ctrl	AGACACTTCGCTGATA
Erythroid	Ctrl	AGACAGGCAGCACACC
T cells	Ctrl	AGACAGGGTGGATCGA
Erythroid	Ctrl	AGACCATTCATACGAC
Erythroid	Ctrl	AGACCCGGTTGTAGCT
Erythroid	Ctrl	AGACCCGTCCAGTGTA
Erythroid	Ctrl	AGACTCATCCATGAGT
T cells	Ctrl	AGAGAATAGTCAACAA
iNKT/MAIT	Ctrl	AGAGAATGTCCACATA
T cells	Ctrl	AGAGAGCGTGTCGATT
Monocytes, Macrophages	Ctrl	AGAGCAGAGATTCGAA
Erythroid	Ctrl	AGAGCAGAGTTGTAAG
iNKT/MAIT	Ctrl	AGAGCAGTCCAGCAAT
Monocytes, Macrophages	Ctrl	AGATAGACAGTTGCGC
T cells	Ctrl	AGATCGTGTGTTACTG
T cells	Ctrl	AGATCGTTCGTTCAGA
T cells	Ctrl	AGCATCACACGACGTC
Monocytes, Macrophages	Ctrl	AGCATCAGTACTGCCG
Erythroid	Ctrl	AGCCAATCAGTTGCGC
T cells	Ctrl	AGCCACGTCCCTTCCC
Monocytes, Macrophages	Ctrl	AGCCAGCGTGCACATT
T cells	Ctrl	AGCGATTCAAGCGAGT
Neutrophils	Ctrl	AGCGCCAAGAGCTGCA
iNKT/MAIT	Ctrl	AGCGCCACAGACTGCC
Monocytes, Macrophages	Ctrl	AGCGCCACAGTGGGTA
iNKT/MAIT	Ctrl	AGCGCCAGTCGCGGTT
T cells	Ctrl	AGCGTATCAGCAGATG
B cells	Ctrl	AGCTACATCAGTCCGG
iNKT/MAIT	Ctrl	AGCTACATCGTCTCAC
Erythroid	Ctrl	AGCTCAACATCTCCCA
iNKT/MAIT	Ctrl	AGCTCAAGTGCATGTT
T cells	Ctrl	AGCTTCCTCATCGACA
Monocytes, Macrophages	Ctrl	AGCTTCCTCCATCTAT
iNKT/MAIT	Ctrl	AGGAAATGTCCGACGT
T cells	Ctrl	AGGAGGTTCATGCAGT
Erythroid	Ctrl	AGGATAAGTTAAGAAC
Monocytes, Macrophages	Ctrl	AGGATAATCCATATGG
Erythroid	Ctrl	AGGATCTCACACCGCA
T cells	Ctrl	AGGATCTGTTAGGCCC
T cells	Ctrl	AGGCATTCACTCTAGA
Monocytes, Macrophages	Ctrl	AGGCATTTCCTAGAGT
T cells	Ctrl	AGGCATTTCTTAGCAG
iNKT/MAIT	Ctrl	AGGCCACCAGATTTCG
Monocytes, Macrophages	Ctrl	AGGCTGCGTGCCGAAA
T cells	Ctrl	AGGCTGCTCATTGTGG
Erythroid	Ctrl	AGGGAGTCAAAGGCAC
T cells	Ctrl	AGGGAGTTCCGCCTAT
B cells	Ctrl	AGGGCCTAGATGGTCG
T cells	Ctrl	AGGGCCTAGTCTCGTA
T cells	Ctrl	AGGGCCTCAGAGTTCT
Monocytes, Macrophages	Ctrl	AGGGCTCCAACAGCTT
T cells	Ctrl	AGGGTGAAGGAGCAAA
Monocytes, Macrophages	Ctrl	AGGGTTTTCTTTGCTA
Erythroid	Ctrl	AGGTAGGGTCGCATGC
T cells	Ctrl	AGGTCATGTAAGTTAG
Monocytes, Macrophages	Ctrl	AGGTCATTCGTGCTCT
Erythroid	Ctrl	AGGTCTAAGTAGGATT
iNKT/MAIT	Ctrl	AGGTCTAGTACTTGTG
Erythroid	Ctrl	AGGTCTATCCCTCTAG
T cells	Ctrl	AGGTGTTGTACAGAAT
T cells	Ctrl	AGGTGTTGTCAAGGCA
T cells	Ctrl	AGGTGTTGTTTACGTG
Monocytes, Macrophages	Ctrl	AGGTTACCAATGTCTG
iNKT/MAIT	Ctrl	AGGTTACCACAGGATG
iNKT/MAIT	Ctrl	AGGTTGTAGTAGGTTA
iNKT/MAIT	Ctrl	AGGTTGTGTGGTACAG
iNKT/MAIT	Ctrl	AGGTTGTGTTCCAAAC
iNKT/MAIT	Ctrl	AGTAACCGTCTTGTCC
iNKT/MAIT	Ctrl	AGTAACCTCTACTCAT
Erythroid	Ctrl	AGTACTGAGGCATTTC
T cells	Ctrl	AGTAGCTAGGAATTAC
T cells	Ctrl	AGTAGCTTCAGACAAA
Erythroid	Ctrl	AGTAGCTTCTGTCGCT
Monocytes, Macrophages	Ctrl	AGTCAACAGTAAGGGA
T cells	Ctrl	AGTCACAGTGGGCTCT
Mast cells	Ctrl	AGTCACATCCGCACTT
Erythroid	Ctrl	AGTCTCCAGCATTGAA
T cells	Ctrl	AGTGACTAGCACTGGA
Monocytes, Macrophages	Ctrl	AGTGACTCAAAGCGTG
T cells	Ctrl	AGTGATCGTCTGTCCT
T cells	Ctrl	AGTGATCTCCAAAGGG
T cells	Ctrl	AGTGCCGAGGCGTTGA
Erythroid	Ctrl	AGTGCCGGTCTGTCAA
iNKT/MAIT	Ctrl	AGTGTTGAGCAGAAAG
iNKT/MAIT	Ctrl	ATACCGAGTTAAGGGC
T cells	Ctrl	ATACCGATCCATCGTC
Erythroid	Ctrl	ATACTTCGTTAGGCTT
Monocytes, Macrophages	Ctrl	ATAGAGAAGTCCGCCA
B cells	Ctrl	ATAGAGAGTGTAACGG
Erythroid	Ctrl	ATAGGCTTCACGGTCG
Erythroid	Ctrl	ATCACAGCAGAGAAAG
T cells	Ctrl	ATCACTTTCGTTAGTG
iNKT/MAIT	Ctrl	ATCAGGTCATAACAGA
T cells	Ctrl	ATCAGGTGTCAGTTTG
B cells	Ctrl	ATCATTCCAAAGTATG
Erythroid	Ctrl	ATCATTCCAGAACTCT
Erythroid	Ctrl	ATCCACCTCATTACTC
Erythroid	Ctrl	ATCCCTGTCGCTGACG
Monocytes, Macrophages	Ctrl	ATCCGTCAGGTGCTGA
T cells	Ctrl	ATCCGTCGTGTTCCTC
Mast cells	Ctrl	ATCGGATGTATGTCTG
Erythroid	Ctrl	ATCGTCCTCATATGGC
Monocytes, Macrophages	Ctrl	ATCGTGACAGAGATTA
iNKT/MAIT	Ctrl	ATCGTGAGTTGCGGAA
iNKT/MAIT	Ctrl	ATCTCTAGTAATGCGG
T cells	Ctrl	ATCTTCACAGTGAGCA
T cells	Ctrl	ATGAAAGCACTACCGG
T cells	Ctrl	ATGAAAGTCGCACGAC
iNKT/MAIT	Ctrl	ATGACCAAGTATGGAT
T cells	Ctrl	ATGACCAGTGCGAGTA
T cells	Ctrl	ATGACCATCCCGAGAC
T cells	Ctrl	ATGACCATCGCTACGG
iNKT/MAIT	Ctrl	ATGACCATCGTGTCAA
iNKT/MAIT	Ctrl	ATGAGTCGTCTTCAAG
T cells	Ctrl	ATGAGTCTCTGGGCCA
Monocytes, Macrophages	Ctrl	ATGATCGAGGGCTAAC
Erythroid	Ctrl	ATGATCGCAGAGGTTG
T cells	Ctrl	ATGATCGGTCCCACGA
iNKT/MAIT	Ctrl	ATGATCGTCTTACCAT
Erythroid	Ctrl	ATGCCTCAGCTAATGA
iNKT/MAIT	Ctrl	ATGCGATAGCCAAGTG
iNKT/MAIT	Ctrl	ATGGAGGAGATTGTGA
T cells	Ctrl	ATGGAGGCATGTGCCG
T cells	Ctrl	ATGGATCCAATACGAA
iNKT/MAIT	Ctrl	ATGGGAGCAGTATTCG
T cells	Ctrl	ATGGGTTCAAATGAAC
T cells	Ctrl	ATGGGTTCAAGTGGGT
Monocytes, Macrophages	Ctrl	ATGGGTTCACTCAGAT
T cells	Ctrl	ATGGGTTTCGGTCAGC
T cells	Ctrl	ATGGTTGCAATGCAGG
T cells	Ctrl	ATGGTTGGTAGTAAGT
iNKT/MAIT	Ctrl	ATGTCCCCAAGAGTAT
iNKT/MAIT	Ctrl	ATGTCCCCATGACTTG
Monocytes, Macrophages	Ctrl	ATGTCCCTCCAAATGC
Erythroid	Ctrl	ATTACCTAGAAATTCG
T cells	Ctrl	ATTACCTCAATGTCAC
T cells	Ctrl	ATTACCTCACAAATAG
Erythroid	Ctrl	ATTACCTCACGTGTGC
T cells	Ctrl	ATTACCTTCACTGGTA
Monocytes, Macrophages	Ctrl	ATTACCTTCCCAAGTA
T cells	Ctrl	ATTATCCAGAAACTAC
Erythroid	Ctrl	ATTATCCTCTCCGCAT
iNKT/MAIT	Ctrl	ATTCACTAGTCTAGAA
Erythroid	Ctrl	ATTCACTGTTCGTTCC
Monocytes, Macrophages	Ctrl	ATTCAGGAGCTAGAAT
Erythroid	Ctrl	ATTCATCGTTGTTTGG
iNKT/MAIT	Ctrl	ATTCCATGTAGCGTAG
B cells	Ctrl	ATTCCCGCACGACGCT
T cells	Ctrl	ATTCCTAGTTCGCGTG
iNKT/MAIT	Ctrl	ATTCGTTAGGAACTCG
T cells	Ctrl	ATTCGTTTCATTGCCC
T cells	Ctrl	ATTCTTGCAACGATCT
iNKT/MAIT	Ctrl	ATTCTTGGTGACTGAG
Erythroid	Ctrl	ATTCTTGTCAATCTTC
Erythroid	Ctrl	ATTGGGTAGACCAGAC
iNKT/MAIT	Ctrl	CAACCAATCCAGTACA
B cells	Ctrl	CAACGGCAGCCTCATA
B cells	Ctrl	CAACGGCAGCGTTCCG
Erythroid	Ctrl	CAACGGCTCGCTTTAT
T cells	Ctrl	CAAGACTAGAATTCAG
B cells	Ctrl	CAAGACTAGCTAAACA
T cells	Ctrl	CAAGACTAGCTCCACG
Erythroid	Ctrl	CAAGACTTCACCGCTT
T cells	Ctrl	CAAGAGGTCTGGACCG
Erythroid	Ctrl	CAAGCTACACCTAAAC
T cells	Ctrl	CAAGCTACATAATGAG
Erythroid	Ctrl	CAAGGGAAGCGACTAG
B cells	Ctrl	CAAGGGACATACCGTA
iNKT/MAIT	Ctrl	CAAGGGATCGGCTGAC
Erythroid	Ctrl	CAATCGAAGCGACATG
Monocytes, Macrophages	Ctrl	CAATCGAAGTTGTCAC
T cells	Ctrl	CAATCGACACGGTCTG
Erythroid	Ctrl	CAATGACGTAACGCGA
Erythroid	Ctrl	CACAACAAGATAGCTA
T cells	Ctrl	CACAACACAGCGTGAA
Monocytes, Macrophages	Ctrl	CACAACAGTGGGATTG
Erythroid	Ctrl	CACAACATCTTCTCAA
iNKT/MAIT	Ctrl	CACACAAAGGTCACCC
Monocytes, Macrophages	Ctrl	CACACAAGTAAGGTCG
B cells	Ctrl	CACAGATAGTGCAAAT
T cells	Ctrl	CACAGGCAGATGGTCG
iNKT/MAIT	Ctrl	CACATGATCGCAATTG
T cells	Ctrl	CACCAAAAGATTGGGC
T cells	Ctrl	CACCGTTTCGCTTGCT
T cells	Ctrl	CACGAATAGCGTGTTT
Erythroid	Ctrl	CACGAATAGGACAAGA
T cells	Ctrl	CACGAATTCAGGACAG
T cells	Ctrl	CACGGGTAGCATCCTA
Erythroid	Ctrl	CACGGGTTCACTCGAA
Erythroid	Ctrl	CACGTGGGTACGTGAG
T cells	Ctrl	CACGTGGGTGCCGAAA
Erythroid	Ctrl	CACGTGGTCAAATGCC
T cells	Ctrl	CACGTTCAGGAACTAT
Erythroid	Ctrl	CACGTTCGTTATTCCT
Erythroid	Ctrl	CACTGAAGTAGGTTTC
Monocytes, Macrophages	Ctrl	CACTGTCGTATATGGA
T cells	Ctrl	CACTTCGAGAAGCGAA
T cells	Ctrl	CACTTCGCAGATTTCG
T cells	Ctrl	CAGAGCCCATGAGTAA
T cells	Ctrl	CAGAGCCGTACTCCGG
Erythroid	Ctrl	CAGAGCCGTGAGCAGT
T cells	Ctrl	CAGATACCAAGAGAGA
B cells	Ctrl	CAGATACCATGGGCAA
iNKT/MAIT	Ctrl	CAGATACTCATTCGTT
T cells	Ctrl	CAGATCAGTTTGCAGT
Monocytes, Macrophages	Ctrl	CAGATCATCACCTCAC
T cells	Ctrl	CAGATTGAGTTGGCGA
Erythroid	Ctrl	CAGATTGCATGGGCAA
B cells	Ctrl	CAGATTGTCTCGGCTT
iNKT/MAIT	Ctrl	CAGCAATCAGTAACAA
iNKT/MAIT	Ctrl	CAGCACGCAAGATGGC
iNKT/MAIT	Ctrl	CAGCACGCAAGCTGTT
T cells	Ctrl	CAGCACGGTTCATCTT
iNKT/MAIT	Ctrl	CAGCACGTCCGGTAGC
T cells	Ctrl	CAGCACGTCTCGTCAC
T cells	Ctrl	CAGCAGCAGGTTCTAC
iNKT/MAIT	Ctrl	CAGCAGCCATCTCCCA
T cells	Ctrl	CAGCAGCGTACCCGAC
T cells	Ctrl	CAGCCAGCAGAGGTAC
iNKT/MAIT	Ctrl	CAGGCCACATGATGCT
iNKT/MAIT	Ctrl	CAGGGCTTCGTTCAGA
T cells	Ctrl	CAGGTATAGTAGCAAT
Mast cells	Ctrl	CAGGTATTCGACTCCT
B cells	Ctrl	CAGTTAGGTATGCGGA
Erythroid	Ctrl	CAGTTCCTCTCGCAGG
B cells	Ctrl	CATAAGCCAACCTAAC
iNKT/MAIT	Ctrl	CATACCCTCCACGGGT
Erythroid	Ctrl	CATACTTAGCGTTGTT
T cells	Ctrl	CATAGACCAAGTGGAC
T cells	Ctrl	CATAGACGTAGCGATG
T cells	Ctrl	CATCAAGGTATTCCGA
B cells	Ctrl	CATCCACGTACGTGAG
T cells	Ctrl	CATCCACGTGGATTTC
T cells	Ctrl	CATCCACGTGTACGCC
Erythroid	Ctrl	CATCCCACAGGCGTTC
T cells	Ctrl	CATCCGTCATAGGCGA
T cells	Ctrl	CATCCGTGTCTGTGGC
Platelets	Ctrl	CATCCGTGTGGACCTC
Monocytes, Macrophages	Ctrl	CATCCGTGTTGCTAGT
Monocytes, Macrophages	Ctrl	CATCGCTAGACCGTTT
Erythroid	Ctrl	CATCGCTGTCGTCATA
T cells	Ctrl	CATCGTCAGCCTGAAG
Erythroid	Ctrl	CATCGTCCATATGCGT
T cells	Ctrl	CATCGTCCATGAGGGT
T cells	Ctrl	CATGAGTCACCATTCC
B cells	Ctrl	CATGCAATCGGTGTAT
iNKT/MAIT	Ctrl	CATGCTCTCTGCGGGT
Erythroid	Ctrl	CATGGATAGACCAGAC
B cells	Ctrl	CATGGATGTTCTATCT
T cells	Ctrl	CATGGATTCGATTTCT
T cells	Ctrl	CATTCATGTATCGGTT
Monocytes, Macrophages	Ctrl	CATTCATGTGATACCT
B cells	Ctrl	CATTCATTCCGGTAGC
Erythroid	Ctrl	CATTCCGAGTAGAGTT
Erythroid	Ctrl	CATTCCGGTTGGATCT
T cells	Ctrl	CATTCTAGTAGATCCT
Erythroid	Ctrl	CATTCTAGTGAGACCA
T cells	Ctrl	CATTGAGGTATCATGC
iNKT/MAIT	Ctrl	CATTGCCAGCCACCGT
iNKT/MAIT	Ctrl	CATTGCCTCATACGGT
Erythroid	Ctrl	CATTGTTAGGACTAAT
T cells	Ctrl	CATTGTTCACTCACTC
Monocytes, Macrophages	Ctrl	CATTGTTTCAAGGAGC
Monocytes, Macrophages	Ctrl	CATTTCAGTGTGTCCG
iNKT/MAIT	Ctrl	CATTTCATCTTGGGCG
Erythroid	Ctrl	CCAAGCGAGTCTACCA
Erythroid	Ctrl	CCAAGCGCACATCCCT
Erythroid	Ctrl	CCAATTTCAAAGGCTG
iNKT/MAIT	Ctrl	CCACACTAGACCACGA
Monocytes, Macrophages	Ctrl	CCACGAGAGCGACTTT
B cells	Ctrl	CCACGTTCACCCAACG
T cells	Ctrl	CCACGTTGTATTTCTC
T cells	Ctrl	CCCAACTCAAATGATG
T cells	Ctrl	CCCATTGAGGACAACC
T cells	Ctrl	CCCGAAGGTCCAGCGT
T cells	Ctrl	CCCGGAACATCCGTTC
iNKT/MAIT	Ctrl	CCCGGAATCATTCGGA
iNKT/MAIT	Ctrl	CCCTAACAGAATCGAT
T cells	Ctrl	CCCTAACAGTCAGCGA
T cells	Ctrl	CCCTAACCAGTTAGAA
Erythroid	Ctrl	CCCTCAACACTGTCCT
Erythroid	Ctrl	CCCTCTCAGTTCTACG
iNKT/MAIT	Ctrl	CCCTCTCTCATCCCGT
T cells	Ctrl	CCCTGATCATAGTCGT
B cells	Ctrl	CCCTGATGTCCCGGTA
B cells	Ctrl	CCCTGATTCTTTCCGG
T cells	Ctrl	CCCTTAGGTTACGTAC
T cells	Ctrl	CCGATCTGTGTGTGTT
Erythroid	Ctrl	CCGATGGCACAATCTG
iNKT/MAIT	Ctrl	CCGGACACACGTCATA
Monocytes, Macrophages	Ctrl	CCGGGTACATAAGCAA
pDC	Ctrl	CCGGGTATCCACTGGG
T cells	Ctrl	CCGGTGAGTACGTGAG
T cells	Ctrl	CCGGTGAGTCGCGTCA
B cells	Ctrl	CCGTAGGTCGCACTCT
iNKT/MAIT	Ctrl	CCGTGAGAGACATACA
T cells	Ctrl	CCGTTCACAGGAATAT
iNKT/MAIT	Ctrl	CCTAACCAGATGAAGG
T cells	Ctrl	CCTAACCCATACAGAA
Erythroid	Ctrl	CCTAAGACAAAGCGTG
T cells	Ctrl	CCTATCGGTTGCCAAT
Erythroid	Ctrl	CCTCAACAGAATTCAG
T cells	Ctrl	CCTCAACAGCAACAGC
T cells	Ctrl	CCTCAACGTATCATGC
T cells	Ctrl	CCTCAGTGTCTGTGTA
Erythroid	Ctrl	CCTCAGTTCGCCCAGA
iNKT/MAIT	Ctrl	CCTCATGGTTGCATTG
B cells	Ctrl	CCTCTAGTCGGAGATG
Monocytes, Macrophages	Ctrl	CCTCTCCTCCATTTCA
T cells	Ctrl	CCTGCATTCCCGAATA
Erythroid	Ctrl	CCTGTTGAGACTCTAC
Erythroid	Ctrl	CCTGTTGCACCATATG
T cells	Ctrl	CCTGTTGCACTAACGT
T cells	Ctrl	CCTGTTGTCACGTAGT
Erythroid	Ctrl	CCTTCAGCACACTGGC
iNKT/MAIT	Ctrl	CCTTCAGCAGGCGATA
Neutrophils	Ctrl	CCTTCAGTCAGACCCG
T cells	Ctrl	CCTTCAGTCGCGTCGA
Monocytes, Macrophages	Ctrl	CCTTGTGTCTGTTGGA
Monocytes, Macrophages	Ctrl	CCTTTGGCAGCGTATT
T cells	Ctrl	CGAAGGACACTTGAAC
T cells	Ctrl	CGAAGGACAGCTCATA
B cells	Ctrl	CGAAGGAGTGGAAGTC
T cells	Ctrl	CGAATTGAGGTTCATC
T cells	Ctrl	CGAATTGCAGAAACCG
B cells	Ctrl	CGACAGCAGACTTCCA
Erythroid	Ctrl	CGAGAAGCACGTGAGA
Monocytes, Macrophages	Ctrl	CGAGAAGCACTTGTGA
T cells	Ctrl	CGAGGAAGTCCTATAG
Monocytes, Macrophages	Ctrl	CGAGGCTTCCTGGGTG
Erythroid	Ctrl	CGATCGGTCGCCAATA
B cells	Ctrl	CGATGCGAGACCCGCT
T cells	Ctrl	CGATGGCGTCGATTTG
T cells	Ctrl	CGCAGGTAGGCACTAG
Erythroid	Ctrl	CGCAGGTTCCTGATAG
Erythroid	Ctrl	CGCATAAGTATGAGCG
Monocytes, Macrophages	Ctrl	CGCCATTCATGAATAG
Monocytes, Macrophages	Ctrl	CGCGTGAAGTTTCGAC
Erythroid	Ctrl	CGGAACCAGGTTGAGC
T cells	Ctrl	CGGAATTGTACACGTT
Erythroid	Ctrl	CGGACACCAAGAGCTG
Monocytes, Macrophages	Ctrl	CGGACACCACGCTTAA
iNKT/MAIT	Ctrl	CGGACACCACGTAACT
Erythroid	Ctrl	CGGACACGTGGCGCTT
Monocytes, Macrophages	Ctrl	CGGACACTCTTCCAGC
Erythroid	Ctrl	CGGAGAATCTATACTC
Monocytes, Macrophages	Ctrl	CGGGACTAGTTACGTC
B cells	Ctrl	CGGGACTCATTGACCA
T cells	Ctrl	CGGGTGTTCATTGCGA
Erythroid	Ctrl	CGGGTGTTCTGCTAGA
iNKT/MAIT	Ctrl	CGTAATGCATATGGCT
B cells	Ctrl	CGTAATGTCAAGAATG
T cells	Ctrl	CGTAATGTCACTAGCA
Monocytes, Macrophages	Ctrl	CGTAGTAAGCATCGAG
Monocytes, Macrophages	Ctrl	CGTAGTAGTAGTTAGA
T cells	Ctrl	CGTAGTATCGACATAC
T cells	Ctrl	CGTCAAAAGCGGACAT
T cells	Ctrl	CGTCAAAGTCTGTGAT
T cells	Ctrl	CGTCAAAGTTCTCCTG
Erythroid	Ctrl	CGTCCATCACATAACC
Erythroid	Ctrl	CGTCCATTCAGACATC
Erythroid	Ctrl	CGTGAATAGGGACACT
T cells	Ctrl	CGTGAATCACTACCCT
Monocytes, Macrophages	Ctrl	CGTGCTTCAATGGGTG
B cells	Ctrl	CGTGTCTGTACGCGTC
Erythroid	Ctrl	CGTTCTGGTCAAATCC
T cells	Ctrl	CGTTGGGCAAATACAG
Erythroid	Ctrl	CTAACCCGTCTGTGAT
Monocytes, Macrophages	Ctrl	CTAACCCTCTGAATGC
Erythroid	Ctrl	CTAAGTGGTGCGGTAA
T cells	Ctrl	CTACAGAGTATGGTTC
Monocytes, Macrophages	Ctrl	CTACATTAGCTTGTGT
iNKT/MAIT	Ctrl	CTACATTTCCGATGTA
B cells	Ctrl	CTACATTTCGTTCTGC
T cells	Ctrl	CTACCCACATGTTACG
Neutrophils	Ctrl	CTACCTGTCAGTAGGG
T cells	Ctrl	CTAGACAGTATCCCAA
T cells	Ctrl	CTAGGTAAGGCAGGGA
Monocytes, Macrophages	Ctrl	CTAGGTACAGGAATAT
T cells	Ctrl	CTATAGGGTCTTGCGG
T cells	Ctrl	CTATCCGAGGCAGTCA
T cells	Ctrl	CTATCCGCATTGACCA
iNKT/MAIT	Ctrl	CTATCCGGTATGCAAA
T cells	Ctrl	CTATCCGTCGAGAACG
T cells	Ctrl	CTATCTAAGCATGCGA
T cells	Ctrl	CTATCTAAGGGCAACT
T cells	Ctrl	CTCAACCCATGCCGAC
Erythroid	Ctrl	CTCAACCTCACACCGG
Erythroid	Ctrl	CTCAAGACACAAGCCC
B cells	Ctrl	CTCAAGAGTGAGCCAA
Monocytes, Macrophages	Ctrl	CTCAATTCAAATGGAT
iNKT/MAIT	Ctrl	CTCAATTCATTGAAGA
T cells	Ctrl	CTCAATTGTCTTGAAC
Erythroid	Ctrl	CTCAGAAAGGTGCTGA
Erythroid	Ctrl	CTCAGAAGTCGAACAG
T cells	Ctrl	CTCAGAAGTGTCATTG
T cells	Ctrl	CTCAGTCAGCGAGAAA
T cells	Ctrl	CTCATCGAGACGGATC
Erythroid	Ctrl	CTCATTAGTGCCGTAC
T cells	Ctrl	CTCCACACACGTCATA
Monocytes, Macrophages	Ctrl	CTCCACAGTCGCATTA
Erythroid	Ctrl	CTCCATGCATGAAAGT
Monocytes, Macrophages	Ctrl	CTCCATGGTCGGTGAA
Erythroid	Ctrl	CTCCATGTCCCGAGTG
Erythroid	Ctrl	CTCCCAACACCTGCTT
Erythroid	Ctrl	CTCCCTCCAATGACCT
T cells	Ctrl	CTCCCTCTCGGTGCAC
Erythroid	Ctrl	CTCCTTTTCGTTACCC
Erythroid	Ctrl	CTCGAGGAGAACTGAT
T cells	Ctrl	CTCTCAGCAATAGTCC
T cells	Ctrl	CTCTCAGCACCCTATC
T cells	Ctrl	CTCTCGACACATTACG
Monocytes, Macrophages	Ctrl	CTCTCGACACTGAATC
Erythroid	Ctrl	CTCTGGTAGGTCCTGC
T cells	Ctrl	CTCTGGTCATAGGTTC
Erythroid	Ctrl	CTCTGGTCATGTACGT
iNKT/MAIT	Ctrl	CTGAATGTCTCTCTTC
Erythroid	Ctrl	CTGAGCGCAATGCAGG
T cells	Ctrl	CTGAGCGCATGGGAAC
iNKT/MAIT	Ctrl	CTGATCCCAGAGCGTA
Monocytes, Macrophages	Ctrl	CTGCAGGCATAAGCAA
Monocytes, Macrophages	Ctrl	CTGCAGGGTCATCAGT
iNKT/MAIT	Ctrl	CTGCATCAGCGACTTT
Erythroid	Ctrl	CTGCATCAGGTCTTTG
Erythroid	Ctrl	CTGCCATCATATGCGT
iNKT/MAIT	Ctrl	CTGCCATTCATCTGTT
Platelets	Ctrl	CTGCCTAAGGCTCTAT
iNKT/MAIT	Ctrl	CTGCCTAGTAACCCTA
Erythroid	Ctrl	CTGCCTAGTTGCCATA
Monocytes, Macrophages	Ctrl	CTGCCTAGTTGTGGCC
Erythroid	Ctrl	CTGCGAGTCGACTCCT
Monocytes, Macrophages	Ctrl	CTGCTCACATGAGTAA
Monocytes, Macrophages	Ctrl	CTGGACGGTGACTGAG
iNKT/MAIT	Ctrl	CTGTACCAGCACTTTG
Erythroid	Ctrl	CTGTACCTCGTTCAGA
iNKT/MAIT	Ctrl	CTGTAGACAGACCAAG
Erythroid	Ctrl	CTGTAGATCAAGAGTA
T cells	Ctrl	CTGTATTCAGCGTACC
Monocytes, Macrophages	Ctrl	CTGTCGTAGAGCTTTC
T cells	Ctrl	CTGTGAATCATTACGG
T cells	Ctrl	CTTACCGTCATCTATC
iNKT/MAIT	Ctrl	CTTAGGAAGCAGCCCT
B cells	Ctrl	CTTAGGACAACACAAA
T cells	Ctrl	CTTAGGATCGAGTGGA
Erythroid	Ctrl	CTTCAATAGTTGCGCC
T cells	Ctrl	CTTCCGAAGTTCCTGA
T cells	Ctrl	CTTCCTTAGAGATCGC
T cells	Ctrl	CTTCCTTTCACTGTCC
Erythroid	Ctrl	CTTCGGTGTTCGCGTG
Erythroid	Ctrl	CTTCTAAAGTCAGCGA
T cells	Ctrl	CTTCTAACAATTCACG
Erythroid	Ctrl	CTTCTAACATACTTTC
T cells	Ctrl	CTTCTAATCCCTCAAC
B cells	Ctrl	CTTCTCTTCTTCTTCC
Erythroid	Ctrl	CTTGAGATCCGGGACT
Erythroid	Ctrl	CTTTCAACATCACCAA
Monocytes, Macrophages	Ctrl	CTTTCAAGTAACATGA
T cells	Ctrl	CTTTCGGCAAGAGTGC
T cells	Ctrl	CTTTCGGGTGCTCTCT
Monocytes, Macrophages	Ctrl	CTTTCGGTCATGCGGC
iNKT/MAIT	Ctrl	GAAACCTTCGCGGTAC
T cells	Ctrl	GAAATGATCGGCATAT
T cells	Ctrl	GAACACTCAGGCGATA
Erythroid	Ctrl	GAACACTTCACGGACC
Monocytes, Macrophages	Ctrl	GAACGTTGTCTACGAT
iNKT/MAIT	Ctrl	GAACGTTGTTCGTACA
Erythroid	Ctrl	GAACGTTTCCCTGTTG
T cells	Ctrl	GAACGTTTCCGGACTG
iNKT/MAIT	Ctrl	GAACTGTTCCGCTTAC
T cells	Ctrl	GAAGAATCATGATAGA
T cells	Ctrl	GAAGAATGTACGTTCA
B cells	Ctrl	GAAGCCCCAGGTTCAT
T cells	Ctrl	GAAGCGAAGCAATTAG
T cells	Ctrl	GAAGCGAGTATAGGAT
Neutrophils	Ctrl	GAAGCGATCCGATAAC
iNKT/MAIT	Ctrl	GAAGCGATCGACGCTG
T cells	Ctrl	GAAGGGTGTACTGGGA
T cells	Ctrl	GAATCACGTAAGTAGT
iNKT/MAIT	Ctrl	GACACGCGTGAATGTA
Mast cells	Ctrl	GACAGCCCATTGACTG
T cells	Ctrl	GACCAATAGTCCTGTA
T cells	Ctrl	GACCAATCAGTCAGTT
T cells	Ctrl	GACCGTGTCCGTGGGT
T cells	Ctrl	GACCTTCCAGAGATTA
B cells	Ctrl	GACCTTCTCGCTGATA
B cells	Ctrl	GACGCTGCAATACCTG
Monocytes, Macrophages	Ctrl	GACGTTAAGGGAGGCA
T cells	Ctrl	GACGTTACAAAGGGCT
T cells	Ctrl	GACTATGAGGATTCCT
T cells	Ctrl	GACTCAACATCACAGT
T cells	Ctrl	GACTCTCTCTCGTTTA
T cells	Ctrl	GACTTCCCAAGCGCTC
T cells	Ctrl	GAGAAATCAAATGGAT
T cells	Ctrl	GAGACCCCAGCACACC
Monocytes, Macrophages	Ctrl	GAGACCCGTACAAGTA
iNKT/MAIT	Ctrl	GAGACTTGTCAGTTTG
Erythroid	Ctrl	GAGGCAACAAGCCCAC
T cells	Ctrl	GAGGCAATCCGCAACG
iNKT/MAIT	Ctrl	GAGGCCTAGCACTCTA
Erythroid	Ctrl	GAGGGATAGAGTACCG
iNKT/MAIT	Ctrl	GAGGGATCAAACTGCT
T cells	Ctrl	GAGGGATGTGGCTTGC
T cells	Ctrl	GAGTCTACAACTTGCA
T cells	Ctrl	GAGTCTACACATTCGA
Erythroid	Ctrl	GAGTGTTAGGACACTG
Erythroid	Ctrl	GAGTGTTAGGCCATAG
T cells	Ctrl	GAGTGTTGTTGGACTT
T cells	Ctrl	GAGTGTTTCTCGACGG
iNKT/MAIT	Ctrl	GAGTTACCATGTTCGA
Monocytes, Macrophages	Ctrl	GAGTTACTCCGATTAG
Erythroid	Ctrl	GAGTTTGTCCCAGGAC
Monocytes, Macrophages	Ctrl	GATAGAAAGAGCAGAA
Erythroid	Ctrl	GATAGAAGTTGGTAGG
Erythroid	Ctrl	GATAGCTAGGGATCAC
T cells	Ctrl	GATAGCTAGTCGGCCT
T cells	Ctrl	GATAGCTCAGGTTTAC
Monocytes, Macrophages	Ctrl	GATCACACATACAGAA
T cells	Ctrl	GATCACACATGACGTT
T cells	Ctrl	GATCAGTTCCGAGCTG
B cells	Ctrl	GATCATGAGCTACGTT
B cells	Ctrl	GATCATGGTTAGAGTA
iNKT/MAIT	Ctrl	GATCCCTAGCGGTAAC
Erythroid	Ctrl	GATCCCTGTGCTGTCG
T cells	Ctrl	GATCCCTTCGATCCCT
T cells	Ctrl	GATCGTATCCACTAGA
Erythroid	Ctrl	GATGACTCATGACTAC
Erythroid	Ctrl	GATGACTTCTCGCAGG
iNKT/MAIT	Ctrl	GATGAGGTCTACGGTA
Monocytes, Macrophages	Ctrl	GATGATCAGCTGTCCG
Erythroid	Ctrl	GATGATCCACTAGTAC
T cells	Ctrl	GATGATCGTTCTCTAT
T cells	Ctrl	GATGCTAGTGGCATCC
Monocytes, Macrophages	Ctrl	GATGTTGCAATCACGT
T cells	Ctrl	GATTCGAAGAAGATCT
T cells	Ctrl	GATTCTTAGCGGCTCT
T cells	Ctrl	GATTCTTTCCTGTTAT
B cells	Ctrl	GATTGGTGTTGGTACT
T cells	Ctrl	GCAACCGTCTCAGAAC
B cells	Ctrl	GCACATACACGTGAGA
T cells	Ctrl	GCACATACAGAAATCA
Erythroid	Ctrl	GCACGGTGTAAGGCCA
T cells	Ctrl	GCACGTGCATAGGTTC
pDC	Ctrl	GCACTAAGTGCCTGAC
Monocytes, Macrophages	Ctrl	GCACTAATCTACACAG
B cells	Ctrl	GCAGGCTAGCACCTGC
iNKT/MAIT	Ctrl	GCAGTTAGTTAGAGTA
iNKT/MAIT	Ctrl	GCATCGGAGAAGCCTG
Monocytes, Macrophages	Ctrl	GCATCGGTCTATTGTC
Monocytes, Macrophages	Ctrl	GCATGATGTGCCCTTT
Monocytes, Macrophages	Ctrl	GCATTAGTCAAAGAAC
T cells	Ctrl	GCCAACGCACTCCCTA
Erythroid	Ctrl	GCCAGCAAGAGCATAT
T cells	Ctrl	GCCAGGTCAGAGCCCT
Erythroid	Ctrl	GCCAGGTCATCCCACT
Monocytes, Macrophages	Ctrl	GCCAGGTGTGAGCCAA
iNKT/MAIT	Ctrl	GCCAGGTTCACGGACC
T cells	Ctrl	GCCAGTGGTGCAGGAT
T cells	Ctrl	GCCATGGAGAGTCAAT
Erythroid	Ctrl	GCCATTCAGCAGGCTA
iNKT/MAIT	Ctrl	GCCCAGAAGAGATGCC
iNKT/MAIT	Ctrl	GCCCAGAGTCAGCTTA
Erythroid	Ctrl	GCCCGAAAGGTAAGGA
Monocytes, Macrophages	Ctrl	GCCCGAATCGCCCAGA
Monocytes, Macrophages	Ctrl	GCCCGAATCTGTGCGG
iNKT/MAIT	Ctrl	GCCGATGAGTAACAGT
T cells	Ctrl	GCCGATGTCTAGTCAG
Monocytes, Macrophages	Ctrl	GCCGTGAGTCTCAGAT
Monocytes, Macrophages	Ctrl	GCCGTGAGTTGCACGC
iNKT/MAIT	Ctrl	GCGAGAAAGCGCAATG
T cells	Ctrl	GCGAGAAGTCCTGGTG
iNKT/MAIT	Ctrl	GCGAGAAGTTCGGTTA
Erythroid	Ctrl	GCGGATCGTGCCCTTT
iNKT/MAIT	Ctrl	GCGGATCTCCGGCTTT
T cells	Ctrl	GCGGATCTCCTCAGAA
T cells	Ctrl	GCGTGCAAGGCGAAGG
Monocytes, Macrophages	Ctrl	GCTACAAAGAGTCACG
T cells	Ctrl	GCTACAATCCTCATAT
T cells	Ctrl	GCTACCTAGCCGGATA
T cells	Ctrl	GCTACCTCATAAGCGG
Erythroid	Ctrl	GCTGAATAGCAGGGAG
T cells	Ctrl	GCTGAATCATCCGAAT
T cells	Ctrl	GCTGAATGTTGCGAAG
T cells	Ctrl	GCTGCAGGTGTGACCC
iNKT/MAIT	Ctrl	GCTGCAGTCTCTATGT
Monocytes, Macrophages	Ctrl	GCTGGGTCAGTAGAAT
Monocytes, Macrophages	Ctrl	GCTGGGTTCGAGCCAC
B cells	Ctrl	GCTGGGTTCGCTATTT
iNKT/MAIT	Ctrl	GCTTGGGAGGTGGTTG
T cells	Ctrl	GCTTGGGTCATCCTAT
T cells	Ctrl	GCTTTCGAGGATTTCC
Monocytes, Macrophages	Ctrl	GGAAGTGTCCGATGTA
B cells	Ctrl	GGAATGGTCGCATTGA
T cells	Ctrl	GGACGTCTCGCTAGCG
B cells	Ctrl	GGAGAACAGTACAACA
T cells	Ctrl	GGAGGATGTTTGAACC
iNKT/MAIT	Ctrl	GGAGGTACACGTTCGG
T cells	Ctrl	GGATGTTTCGACGATT
iNKT/MAIT	Ctrl	GGCACGTGTGTACAGG
T cells	Ctrl	GGCGTCAGTATTCCTT
Erythroid	Ctrl	GGCTTGGCACGCCAGT
T cells	Ctrl	GGCTTGGCATTGCTTT
T cells	Ctrl	GGCTTTCTCTGGGTCG
Monocytes, Macrophages	Ctrl	GGGAAGTAGAGAGGTA
Erythroid	Ctrl	GGGAAGTGTAACATCC
iNKT/MAIT	Ctrl	GGGAAGTGTCCACTCT
iNKT/MAIT	Ctrl	GGGACAAAGGATATAC
Erythroid	Ctrl	GGGACAAGTTGTAGCT
Neutrophils	Ctrl	GGGACCTCATTGGGAG
Erythroid	Ctrl	GGGAGATTCGGCACTG
Monocytes, Macrophages	Ctrl	GGGAGTATCTCGTGAA
T cells	Ctrl	GGGAGTATCTTCCCGA
Erythroid	Ctrl	GGGCTACCAATTGGTC
T cells	Ctrl	GGGTAGAAGTTCCATG
T cells	Ctrl	GGGTAGATCCAAAGGG
Erythroid	Ctrl	GGGTATTAGCTGACCC
T cells	Ctrl	GGGTATTCAATCGAAA
iNKT/MAIT	Ctrl	GGGTCTGCATCACGGC
Erythroid	Ctrl	GGGTCTGGTCTTGAAC
iNKT/MAIT	Ctrl	GGGTGAAAGTGGCGAT
T cells	Ctrl	GGGTGTCAGGCATGCA
T cells	Ctrl	GGGTTATCAGGTAGTG
T cells	Ctrl	GGTAACTAGGGCCCTT
T cells	Ctrl	GGTAACTTCGCTAGCG
T cells	Ctrl	GGTAATCGTTGACGGA
Erythroid	Ctrl	GGTAGAGTCCGAGCTG
T cells	Ctrl	GGTCACGAGATAGTGT
Neutrophils	Ctrl	GGTCACGAGCAGGTCA
Erythroid	Ctrl	GGTCTGGCACAAAGCG
Monocytes, Macrophages	Ctrl	GGTGAAGAGCGTATGG
Erythroid	Ctrl	GGTGAAGTCGCTGCGA
T cells	Ctrl	GGTGATTTCTATTTCG
B cells	Ctrl	GGTGGCTAGACAGCTG
Monocytes, Macrophages	Ctrl	GGTGGCTCACCCATAA
T cells	Ctrl	GGTGGCTCACGCGCTA
iNKT/MAIT	Ctrl	GGTGGCTCATCGATCA
T cells	Ctrl	GGTGGCTGTCAGTCCG
B cells	Ctrl	GGTGTTAAGGGTGGGA
T cells	Ctrl	GGTGTTAGTAGGACCA
iNKT/MAIT	Ctrl	GGTGTTAGTTAGCGGA
Erythroid	Ctrl	GGTTAACTCATCGCAA
T cells	Ctrl	GGTTCTCAGACCTGGA
Erythroid	Ctrl	GGTTCTCAGCAGGCAT
T cells	Ctrl	GGTTCTCCATCTAGAC
Erythroid	Ctrl	GTAACACAGTCGCGAA
Monocytes, Macrophages	Ctrl	GTAACCAAGGTAAGGA
iNKT/MAIT	Ctrl	GTAACCAAGTGTACAA
T cells	Ctrl	GTAATCGTCGGCTGAC
Monocytes, Macrophages	Ctrl	GTAATCGTCGGTCGAC
Monocytes, Macrophages	Ctrl	GTAATGCGTTTGCCGG
Erythroid	Ctrl	GTACAACAGCGTTGTT
Monocytes, Macrophages	Ctrl	GTACAACTCTAGCATG
iNKT/MAIT	Ctrl	GTACAGTGTATTCCTT
T cells	Ctrl	GTAGAAAGTGGCGCTT
T cells	Ctrl	GTAGAAATCGAACCTA
T cells	Ctrl	GTAGAGGAGTTAACAG
Monocytes, Macrophages	Ctrl	GTAGAGGCAACAAAGT
T cells	Ctrl	GTAGATCAGATCGGTG
T cells	Ctrl	GTAGATCAGCGATGAC
Erythroid	Ctrl	GTAGATCTCGATCCAA
T cells	Ctrl	GTAGCTAGTAAGATCA
T cells	Ctrl	GTAGGTTCAGCTGCCA
T cells	Ctrl	GTAGTACCAGAGACTG
T cells	Ctrl	GTAGTACTCTACGGTA
Monocytes, Macrophages	Ctrl	GTAGTACTCTGGGAGA
Erythroid	Ctrl	GTATTGGAGTTCATGC
T cells	Ctrl	GTATTGGTCTTCTTCC
iNKT/MAIT	Ctrl	GTCAAACAGGGTGAGG
iNKT/MAIT	Ctrl	GTCAAACCACGGTCTG
Erythroid	Ctrl	GTCAAACGTACAAACA
T cells	Ctrl	GTCACTCCAGTGTGCC
Monocytes, Macrophages	Ctrl	GTCACTCGTGAATTGA
Erythroid	Ctrl	GTCACTCTCTACTGCC
Erythroid	Ctrl	GTCAGCGGTCGCGGTT
Erythroid	Ctrl	GTCATCCCAGTGCGCT
T cells	Ctrl	GTCATCCCATATGAAG
iNKT/MAIT	Ctrl	GTCATCCGTTAGTTCG
T cells	Ctrl	GTCATGAAGGGCAGGA
Monocytes, Macrophages	Ctrl	GTCATGATCTATTTCG
T cells	Ctrl	GTCATTTTCGCCAGAC
Neutrophils	Ctrl	GTCCTCAAGATGTTCC
B cells	Ctrl	GTCGAATAGAGCAGCT
Erythroid	Ctrl	GTCGAATCATCTTAGG
iNKT/MAIT	Ctrl	GTCGAATGTCCAACGC
T cells	Ctrl	GTCGTAACAGCGTAGA
Monocytes, Macrophages	Ctrl	GTCGTAATCAAGAGTA
B cells	Ctrl	GTCGTAATCAGGAACG
Monocytes, Macrophages	Ctrl	GTCTACCAGTCCTGTA
T cells	Ctrl	GTCTACCAGTCGCCAC
T cells	Ctrl	GTCTACCCAGAGACTG
iNKT/MAIT	Ctrl	GTCTAGAGTATGGAGC
B cells	Ctrl	GTCTCACGTCAAGCCC
T cells	Ctrl	GTCTGTCGTCGCGGTT
T cells	Ctrl	GTCTTTACAGTAGAGC
Erythroid	Ctrl	GTCTTTAGTCTGTGCG
T cells	Ctrl	GTCTTTATCGAGATAA
Monocytes, Macrophages	Ctrl	GTCTTTATCGGTAGGA
iNKT/MAIT	Ctrl	GTGACGCCAAGTGCAG
T cells	Ctrl	GTGAGGAAGGTAGACC
B cells	Ctrl	GTGAGTTCACCGGCTA
T cells	Ctrl	GTGAGTTGTGTAGCAG
T cells	Ctrl	GTGATGTAGCACGATG
B cells	Ctrl	GTGCACGTCACTGAAC
Erythroid	Ctrl	GTGCAGCAGCTGTGCC
T cells	Ctrl	GTGCAGCTCTTCACGC
iNKT/MAIT	Ctrl	GTGCGTGTCTTCCCGA
B cells	Ctrl	GTGCTGGCAACATACC
T cells	Ctrl	GTGCTGGGTACACGTT
T cells	Ctrl	GTGCTGGTCGGCCCAA
B cells	Ctrl	GTGGAAGGTACCGGCT
T cells	Ctrl	GTGGGAAGTACCCGAC
Erythroid	Ctrl	GTGGTTATCACTGGGC
iNKT/MAIT	Ctrl	GTGTAACGTAACACGG
B cells	Ctrl	GTGTCCTAGAGGCGTT
Monocytes, Macrophages	Ctrl	GTGTCCTCACTTTAGG
T cells	Ctrl	GTGTGGCTCCCTGGTT
T cells	Ctrl	GTGTTAGGTACTAAGA
iNKT/MAIT	Ctrl	GTGTTAGTCTCAATCT
iNKT/MAIT	Ctrl	GTTACAGAGACTACGG
Monocytes, Macrophages	Ctrl	GTTACAGAGATACAGT
Monocytes, Macrophages	Ctrl	GTTACCCCATAGGTTC
T cells	Ctrl	GTTACGAAGGACAAGA
T cells	Ctrl	GTTACGAAGGATGGCT
Erythroid	Ctrl	GTTAGTGAGCGCTGCT
T cells	Ctrl	GTTATGGGTCAATCTG
T cells	Ctrl	GTTATGGGTTATAGCC
iNKT/MAIT	Ctrl	GTTCATTTCAGTAGGG
iNKT/MAIT	Ctrl	GTTCCGTTCATTCATC
T cells	Ctrl	GTTGTAGAGACCAACG
Neutrophils	Ctrl	GTTGTAGAGTGTTCAC
iNKT/MAIT	Ctrl	GTTGTCCCAACTCATG
Erythroid	Ctrl	GTTGTGAAGAGCAGAA
iNKT/MAIT	Ctrl	GTTGTGATCTGATGGT
T cells	Ctrl	GTTTACTCAGCCGGTT
B cells	Ctrl	TAACACGAGCTGAGTG
Erythroid	Ctrl	TAACACGTCTTCCACG
B cells	Ctrl	TAACTTCTCGGTCGGT
T cells	Ctrl	TAACTTCTCTAGACCA
iNKT/MAIT	Ctrl	TAAGCACGTGTCTTGA
iNKT/MAIT	Ctrl	TAAGCCATCGTCGGGT
T cells	Ctrl	TAAGCGTTCAACTACG
Erythroid	Ctrl	TAAGTCGAGTCGAAGC
Erythroid	Ctrl	TAAGTCGAGTGAACAT
Monocytes, Macrophages	Ctrl	TAAGTCGCATCAGCTA
T cells	Ctrl	TAATTCCAGGCAGGTT
T cells	Ctrl	TAATTCCCAATACCTG
Monocytes, Macrophages	Ctrl	TAATTCCGTCTTACAG
B cells	Ctrl	TACACCCAGTGAGGCT
T cells	Ctrl	TACACCCGTAGGGTAC
Erythroid	Ctrl	TACATTCCACCAAATC
Erythroid	Ctrl	TACCCACCACCCTTGT
B cells	Ctrl	TACCCACGTGTTTACG
T cells	Ctrl	TACCGAAGTTCCAAAC
Erythroid	Ctrl	TACCTCGTCGGTGTTA
T cells	Ctrl	TACCTGCAGGGTTAGC
iNKT/MAIT	Ctrl	TACCTGCCATACCGTA
iNKT/MAIT	Ctrl	TACCTGCGTCCTCATC
Monocytes, Macrophages	Ctrl	TACGCTCCAGTCGCAC
B cells	Ctrl	TACGCTCGTACGCTTA
iNKT/MAIT	Ctrl	TACGCTCGTGTTCCTC
T cells	Ctrl	TACGGGCAGATGGTCG
B cells	Ctrl	TACGGGCCACGACGTC
iNKT/MAIT	Ctrl	TACGGTAAGAGCAAGA
T cells	Ctrl	TACGGTAGTTAAGCAA
T cells	Ctrl	TACGTCCAGTGATTCC
Monocytes, Macrophages	Ctrl	TACGTCCGTATGCAAA
B cells	Ctrl	TACGTCCTCCTAGCGG
Erythroid	Ctrl	TACGTCCTCTCTATAC
Erythroid	Ctrl	TACTGCCCAGCGAACA
T cells	Ctrl	TACTGCCGTTGCATTG
T cells	Ctrl	TACTTACGTGCGGTAA
Erythroid	Ctrl	TACTTACTCAATCCAG
T cells	Ctrl	TACTTCAAGGCGTTAG
T cells	Ctrl	TACTTCAGTACAACGG
B cells	Ctrl	TACTTGTCACGGAAGT
T cells	Ctrl	TACTTGTCACGTTGGC
T cells	Ctrl	TACTTGTCATAGGTAA
Erythroid	Ctrl	TAGACCATCTTTCGAT
iNKT/MAIT	Ctrl	TAGAGTCAGAGAGTGA
Erythroid	Ctrl	TAGATCGCACTAACCA
Monocytes, Macrophages	Ctrl	TAGATCGCATCTCATT
Erythroid	Ctrl	TAGATCGGTATCATGC
T cells	Ctrl	TAGCACATCTTTGCGC
T cells	Ctrl	TAGGAGGAGGTGAGAA
Erythroid	Ctrl	TAGGGTTAGTAACGTA
T cells	Ctrl	TAGGTACAGGTCGTGA
T cells	Ctrl	TAGGTACTCGTAGCCG
Erythroid	Ctrl	TAGGTACTCGTGCGAC
iNKT/MAIT	Ctrl	TAGGTACTCGTGGTAT
iNKT/MAIT	Ctrl	TAGGTTGGTACGAGCA
Erythroid	Ctrl	TAGGTTGGTGGCTGCT
Monocytes, Macrophages	Ctrl	TAGGTTGTCGAGAATA
Monocytes, Macrophages	Ctrl	TAGTGCAAGCCAAGGT
Erythroid	Ctrl	TATATCCGTTTGTTCT
iNKT/MAIT	Ctrl	TATATCCTCATGACAC
Erythroid	Ctrl	TATCCTACATGCACTA
B cells	Ctrl	TATCTGTTCTGGTTGA
T cells	Ctrl	TATCTTGCAGAAGTTA
T cells	Ctrl	TATGTTCGTAGACACG
T cells	Ctrl	TATGTTCTCACAATGC
B cells	Ctrl	TATGTTCTCTCTGAGA
Monocytes, Macrophages	Ctrl	TATTCCAAGCTGAAGC
T cells	Ctrl	TATTCCAGTACGCGTC
T cells	Ctrl	TATTGGGAGGTGGTTG
Erythroid	Ctrl	TATTGGGCACCATAAC
iNKT/MAIT	Ctrl	TATTTCGAGGTACTGG
B cells	Ctrl	TATTTCGGTCAGTCTA
T cells	Ctrl	TATTTCGGTGCGCTCA
B cells	Ctrl	TATTTCGTCAGTGTGT
Erythroid	Ctrl	TCAAGACCAATGGCAG
Erythroid	Ctrl	TCAAGCATCGCTCCTA
iNKT/MAIT	Ctrl	TCAAGCATCGGCATCG
T cells	Ctrl	TCAAGTGGTGTCTTGA
Monocytes, Macrophages	Ctrl	TCACACCCATTCAGGT
iNKT/MAIT	Ctrl	TCACATTTCATTGTTC
T cells	Ctrl	TCACGGGGTCAGACGA
Erythroid	Ctrl	TCACTATAGGCAGTCA
Monocytes, Macrophages	Ctrl	TCACTATCAACCGATT
Erythroid	Ctrl	TCACTCGAGTCGAAGC
Monocytes, Macrophages	Ctrl	TCAGCAAAGGGCAACT
Monocytes, Macrophages	Ctrl	TCAGCAAAGTGCACCC
iNKT/MAIT	Ctrl	TCAGCAATCTGGAAGG
T cells	Ctrl	TCAGGGCGTAGAATGT
B cells	Ctrl	TCAGGTAGTATGAAGT
B cells	Ctrl	TCAGGTAGTGCATCTA
B cells	Ctrl	TCAGGTATCTTCTGTA
Erythroid	Ctrl	TCAGTCCGTGACTCTA
T cells	Ctrl	TCATACTCAATCGTCA
Erythroid	Ctrl	TCATACTGTCCAGCGT
iNKT/MAIT	Ctrl	TCATACTGTCCTATAG
Erythroid	Ctrl	TCATCATTCTTAGTTC
Erythroid	Ctrl	TCATCCGCACTGGAAG
B cells	Ctrl	TCATGAGAGTTAGTAG
B cells	Ctrl	TCATGAGGTGAACTAA
T cells	Ctrl	TCATGGATCTGGCCAG
Monocytes, Macrophages	Ctrl	TCATTACGTTCAGCGC
T cells	Ctrl	TCATTACTCAGACCCG
B cells	Ctrl	TCATTACTCCTATTGT
T cells	Ctrl	TCATTCAAGCGTTAGG
iNKT/MAIT	Ctrl	TCATTCAAGTCCGCGT
iNKT/MAIT	Ctrl	TCATTCAGTTCATCGA
T cells	Ctrl	TCATTTGTCCCATGGG
Erythroid	Ctrl	TCCACCAAGCTAGATA
T cells	Ctrl	TCCACCAAGGATATGT
Monocytes, Macrophages	Ctrl	TCCACCACAGGGTTGA
Monocytes, Macrophages	Ctrl	TCCACCATCTGCTTTA
T cells	Ctrl	TCCAGAAAGCTGGTGA
B cells	Ctrl	TCCAGAATCCCTCTCC
iNKT/MAIT	Ctrl	TCCATCGAGACTGAGC
T cells	Ctrl	TCCCACAAGAGCAAGA
Mast cells	Ctrl	TCCCACACATAACGGG
iNKT/MAIT	Ctrl	TCCCAGTCATGCGTGC
Erythroid	Ctrl	TCCCATGAGTCTCTGA
Monocytes, Macrophages	Ctrl	TCCGAAAGTCTAACTG
T cells	Ctrl	TCCGATCCACCTTCGT
T cells	Ctrl	TCCGTGTCAAATTGCC
B cells	Ctrl	TCCGTGTCAAGCAGGT
Erythroid	Ctrl	TCCGTGTTCGTGGGAA
T cells	Ctrl	TCCTAATTCAGCATTG
B cells	Ctrl	TCCTCCCCATGATCTG
Erythroid	Ctrl	TCCTCCCGTCCCGCAA
T cells	Ctrl	TCCTCGACAAAGGATT
Erythroid	Ctrl	TCCTCGACAGCTCATA
Monocytes, Macrophages	Ctrl	TCCTCGAGTACCGTCG
Erythroid	Ctrl	TCCTCTTAGTACAGCG
T cells	Ctrl	TCCTCTTTCACCCTTG
T cells	Ctrl	TCCTGCAAGCAGAAAG
Erythroid	Ctrl	TCCTGCACAATCGCCG
iNKT/MAIT	Ctrl	TCCTTCTAGCACTCAT
iNKT/MAIT	Ctrl	TCGAACAAGGCATCTT
T cells	Ctrl	TCGACGGAGTGATGGC
iNKT/MAIT	Ctrl	TCGACGGCAGTTTCAG
Erythroid	Ctrl	TCGATTTTCGTGGGTC
T cells	Ctrl	TCGCACTAGGGCATGT
T cells	Ctrl	TCGCAGGAGTGGATAT
B cells	Ctrl	TCGCAGGCAGTCTTCC
T cells	Ctrl	TCGCTCATCCATTCAT
Monocytes, Macrophages	Ctrl	TCGCTTGGTTACCCAA
T cells	Ctrl	TCGGATACAAGAATGT
iNKT/MAIT	Ctrl	TCGGATAGTAATGTGA
Monocytes, Macrophages	Ctrl	TCGGATATCGTGAGAG
iNKT/MAIT	Ctrl	TCGGATATCTCCTGAC
iNKT/MAIT	Ctrl	TCGGGACTCGGCCTTT
iNKT/MAIT	Ctrl	TCGGGTGAGATGCTTC
Erythroid	Ctrl	TCGGGTGCACCTGAAT
T cells	Ctrl	TCGGGTGCAGCTCCTT
T cells	Ctrl	TCGGGTGGTAGACAGC
T cells	Ctrl	TCGTAGAAGCAGGGAG
iNKT/MAIT	Ctrl	TCGTCCAAGACTACCT
T cells	Ctrl	TCGTCCACAAGTGGGT
T cells	Ctrl	TCGTGCTCAGATTAAG
Platelets	Ctrl	TCGTGCTGTTGTGCCG
T cells	Ctrl	TCGTGGGCAAATACAG
iNKT/MAIT	Ctrl	TCGTGGGCACCGTCTT
T cells	Ctrl	TCTAACTCATCAGCTA
Erythroid	Ctrl	TCTAACTCATGTGGCC
Monocytes, Macrophages	Ctrl	TCTACATCAGGTCAAG
Erythroid	Ctrl	TCTACATGTTACCTGA
T cells	Ctrl	TCTACCGCACCTGCGA
T cells	Ctrl	TCTACCGGTACGGGAT
iNKT/MAIT	Ctrl	TCTATACAGACATCCT
Monocytes, Macrophages	Ctrl	TCTATACGTGAAGCTG
B cells	Ctrl	TCTATCAGTCAACACT
T cells	Ctrl	TCTCAGCGTTCGGCTG
Monocytes, Macrophages	Ctrl	TCTCCGAAGACCACGA
T cells	Ctrl	TCTCCGACACAAATAG
Mast cells	Ctrl	TCTCTGGGTGGATCAG
B cells	Ctrl	TCTGCCAGTTCGTACA
T cells	Ctrl	TCTGGCTTCCATCTCG
Monocytes, Macrophages	Ctrl	TCTGGCTTCGTAACAC
Erythroid	Ctrl	TCTGTCGCAGGTGGAT
iNKT/MAIT	Ctrl	TCTGTCGGTTCTCGTC
T cells	Ctrl	TCTTAGTTCGTGGAAG
Monocytes, Macrophages	Ctrl	TCTTGCGCACAGTCAT
iNKT/MAIT	Ctrl	TGAACGTAGCTCCGAC
Erythroid	Ctrl	TGAACGTGTAAGCAAT
iNKT/MAIT	Ctrl	TGAATCGGTTCAGCTA
Monocytes, Macrophages	Ctrl	TGAATGCGTGGACTGA
Neutrophils	Ctrl	TGACCCTGTACTGCGC
Monocytes, Macrophages	Ctrl	TGACCCTTCGTCTACC
B cells	Ctrl	TGACGCGAGGTTCCAT
T cells	Ctrl	TGACGCGGTCGGCTAC
iNKT/MAIT	Ctrl	TGAGCATCAGTGAGCA
T cells	Ctrl	TGAGCGCCAACCAACT
Erythroid	Ctrl	TGAGGAGGTAGTACGG
iNKT/MAIT	Ctrl	TGAGGGAGTTAGAAGT
T cells	Ctrl	TGAGGTTGTCTAGTGT
Erythroid	Ctrl	TGAGGTTGTCTGTCCT
iNKT/MAIT	Ctrl	TGAGGTTTCAGGAGAC
Erythroid	Ctrl	TGAGGTTTCTCACGAA
Erythroid	Ctrl	TGATCAGCACCGAATT
Erythroid	Ctrl	TGATCAGTCTAGCATG
T cells	Ctrl	TGATCTTGTTCTCGCT
T cells	Ctrl	TGATGCAGTCAAATCC
iNKT/MAIT	Ctrl	TGATGCAGTTTGTGGT
T cells	Ctrl	TGATTTCAGGATGTTA
Monocytes, Macrophages	Ctrl	TGCAGGCCACAACATC
B cells	Ctrl	TGCAGGCCACACAGCC
B cells	Ctrl	TGCAGTAGTATGAGCG
iNKT/MAIT	Ctrl	TGCAGTATCCTCACCA
Monocytes, Macrophages	Ctrl	TGCATGACAAACGTGG
T cells	Ctrl	TGCGATACAACACGTT
iNKT/MAIT	Ctrl	TGCGGCAGTTCGCGTG
T cells	Ctrl	TGCTCCAAGCTGGCTC
Erythroid	Ctrl	TGCTGAAAGATAACAC
T cells	Ctrl	TGCTGAACATAAGCAA
Erythroid	Ctrl	TGCTGAAGTTAAGGAT
B cells	Ctrl	TGCTGAATCGATTGAC
T cells	Ctrl	TGCTTCGTCCATAAGC
T cells	Ctrl	TGCTTGCAGACGCAGT
Monocytes, Macrophages	Ctrl	TGCTTGCAGCTTTCTT
T cells	Ctrl	TGCTTGCCACAACGCC
B cells	Ctrl	TGCTTGCCACTTCCTG
T cells	Ctrl	TGGAACTAGTTTCAGC
mDC	Ctrl	TGGAACTCAGGTTCAT
Monocytes, Macrophages	Ctrl	TGGAACTTCGTTATCT
iNKT/MAIT	Ctrl	TGGAGAGCAAATGGTA
T cells	Ctrl	TGGAGGAGTCTAGGTT
T cells	Ctrl	TGGATCAGTCGGTGAA
T cells	Ctrl	TGGATGTCAAATTGCC
pDC	Ctrl	TGGATGTGTCTTACAG
iNKT/MAIT	Ctrl	TGGCGTGCAGAACTTC
T cells	Ctrl	TGGCGTGCATGTGACT
Monocytes, Macrophages	Ctrl	TGGGAAGAGATGGTAT
T cells	Ctrl	TGGGAAGAGCTACTAC
Erythroid	Ctrl	TGGGAAGGTTCGGCGT
iNKT/MAIT	Ctrl	TGGGATTAGCGCTTCG
Erythroid	Ctrl	TGGGCGTTCCCTGTTG
T cells	Ctrl	TGGGCGTTCTGCGGCA
T cells	Ctrl	TGGGCGTTCTTCTGGC
iNKT/MAIT	Ctrl	TGGGCTGAGCAAGTCG
Erythroid	Ctrl	TGGGCTGAGTGCTCAT
T cells	Ctrl	TGGGTTACACAACCGC
iNKT/MAIT	Ctrl	TGGGTTATCGGTGCAC
Erythroid	Ctrl	TGGTACAAGACGTCCC
Erythroid	Ctrl	TGGTACAGTATGCGGA
Erythroid	Ctrl	TGGTACAGTTCAGCGC
T cells	Ctrl	TGGTAGTTCATTACCT
T cells	Ctrl	TGGTGATAGGGTTAGC
T cells	Ctrl	TGGTGATTCACATACG
T cells	Ctrl	TGGTTAGAGTCCCGAC
T cells	Ctrl	TGGTTAGTCCCGAATA
B cells	Ctrl	TGGTTAGTCGGCTTCT
T cells	Ctrl	TGTAAGCCAAATTGCC
T cells	Ctrl	TGTACAGGTGGAACAC
Erythroid	Ctrl	TGTAGACTCTCATTGT
Neutrophils	Ctrl	TGTCCCAAGTGCTCGC
Erythroid	Ctrl	TGTCCCAGTCGTTTCC
T cells	Ctrl	TGTCCTGGTAGCTTGT
Erythroid	Ctrl	TGTGAGTGTGGAGGTT
Monocytes, Macrophages	Ctrl	TGTGAGTTCCACCTGT
Erythroid	Ctrl	TGTGATGAGCATCGAG
T cells	Ctrl	TGTGCGGAGTAGTGCG
T cells	Ctrl	TGTGGCGTCTGCTTAT
B cells	Ctrl	TGTGTGACATCCTTCG
T cells	Ctrl	TGTGTGAGTTTGATCG
T cells	Ctrl	TGTTACTCAATAGAGT
T cells	Ctrl	TGTTACTCAGAGCTAG
T cells	Ctrl	TGTTCATCAACCGTGC
Erythroid	Ctrl	TGTTCCGAGGACACTG
iNKT/MAIT	Ctrl	TGTTCCGCAAGTCCCG
T cells	Ctrl	TGTTCTATCATTGCGA
T cells	Ctrl	TGTTGAGGTAGATTAG
iNKT/MAIT	Ctrl	TGTTGGAGTGCGAGTA
T cells	Ctrl	TGTTGGAGTGGGACAT
Erythroid	Ctrl	TGTTGGAGTTGCCATA
Monocytes, Macrophages	Ctrl	TGTTTGTAGAACGCGT
Erythroid	Ctrl	TTACCATGTAAGATAC
T cells	Ctrl	TTACCGCAGAGAATCT
T cells	Ctrl	TTACCGCTCGCTTAAG
Monocytes, Macrophages	Ctrl	TTACGCCTCAGGGTAG
iNKT/MAIT	Ctrl	TTACGTTTCGAAATCC
Erythroid	Ctrl	TTACTGTAGTAGCCAG
B cells	Ctrl	TTAGGCACAATCAAGA
Erythroid	Ctrl	TTAGGCACACGCTGCA
Erythroid	Ctrl	TTAGTCTAGCAGCGAT
Erythroid	Ctrl	TTAGTCTGTAGACGGT
T cells	Ctrl	TTAGTCTGTCCTACAA
B cells	Ctrl	TTATTGCCAGGTCAAG
Erythroid	Ctrl	TTATTGCGTGAATAAC
Monocytes, Macrophages	Ctrl	TTCAATCCACTCAAGT
iNKT/MAIT	Ctrl	TTCAATCGTATCGCGC
B cells	Ctrl	TTCACCGGTCCAAATC
Monocytes, Macrophages	Ctrl	TTCAGGATCGCACGGT
iNKT/MAIT	Ctrl	TTCAGGATCTCCATAT
iNKT/MAIT	Ctrl	TTCCAATAGGGCCTCT
T cells	Ctrl	TTCCGGTAGATGAACT
B cells	Ctrl	TTCCGGTTCTCCCTAG
B cells	Ctrl	TTCCGTGAGAAGCTGC
T cells	Ctrl	TTCCGTGAGGATCACG
T cells	Ctrl	TTCCGTGCAGACAAAT
T cells	Ctrl	TTCCGTGCAGTCGTTA
T cells	Ctrl	TTCCTAAAGGTATTGA
Erythroid	Ctrl	TTCCTAATCGCGTTTC
T cells	Ctrl	TTCCTTCGTACCGGCT
T cells	Ctrl	TTCCTTCGTGATAGAT
T cells	Ctrl	TTCGATTCAGTTCCAA
T cells	Ctrl	TTCGATTGTTAGAAAC
T cells	Ctrl	TTCGCTGAGCCGTTAT
Monocytes, Macrophages	Ctrl	TTCGCTGGTCGAATTC
T cells	Ctrl	TTCTAACAGACATAAC
Erythroid	Ctrl	TTCTAACGTAGTCCTA
Erythroid	Ctrl	TTCTAACTCAAGCCGC
iNKT/MAIT	Ctrl	TTCTAGTGTTATGGTC
T cells	Ctrl	TTCTCTCGTATGCTTG
T cells	Ctrl	TTCTGTAGTGCTGCAC
B cells	Ctrl	TTCTTCCCAAATCGTC
T cells	Ctrl	TTCTTGAGTGACTATC
T cells	Ctrl	TTCTTGATCGCGATCG
Monocytes, Macrophages	Ctrl	TTGAACGAGCATACTC
Monocytes, Macrophages	Ctrl	TTGAGTGAGTAATACG
Monocytes, Macrophages	Ctrl	TTGATGGTCATCACAG
T cells	Ctrl	TTGCATTGTGAGTTGG
iNKT/MAIT	Ctrl	TTGGATGCACTAAACC
Monocytes, Macrophages	Ctrl	TTGGGCGAGACATAAC
Neutrophils	Ctrl	TTGGGCGAGCAAGTGC
T cells	Ctrl	TTGGGCGGTGTACATC
T cells	Ctrl	TTGGTTTCACATCCCT
T cells	Ctrl	TTGTGGAAGACGCCAA
T cells	Ctrl	TTGTGGAGTAGAGTTA
B cells	Ctrl	TTGTGGATCTTACGGA
T cells	Ctrl	TTGTGTTAGTGCACAG
Erythroid	Ctrl	TTGTTGTGTGCGGATA
B cells	Ctrl	TTGTTTGCATATAGCC
iNKT/MAIT	Ctrl	TTTACCACAAATTGCC
Erythroid	Ctrl	TTTACCAGTACTGACT
Monocytes, Macrophages	Ctrl	TTTACCAGTCGATTAC
Erythroid	Ctrl	TTTACTGAGATGCGAC
Erythroid	Ctrl	TTTAGTCGTAACATCC
T cells	Ctrl	TTTCACAAGCTGGCTC
iNKT/MAIT	Ctrl	TTTCACACACAGCTGC
T cells	Ctrl	TTTCACAGTACATTGC
Monocytes, Macrophages	Ctrl	TTTCACATCTCTCTTC
T cells	Ctrl	TTTCAGTAGGAACGCT
Erythroid	Ctrl	TTTCAGTAGGGTGAAA
T cells	Ctrl	TTTCATGCAAACCGGA
T cells	Ctrl	TTTCATGCAAGCGATG
T cells	Ctrl	TTTCATGCAGCAGACA
T cells	Ctrl	TTTCCTCAGAAGTCTA
B cells	Ctrl	TTTCCTCTCCACTTTA
B cells	Ctrl	TTTCCTCTCTGACGCG
Monocytes, Macrophages	Ctrl	TTTCGATGTCATCGGC
T cells	Ctrl	TTTCGATTCAAGTGGG
T cells	Ctrl	TTTCGATTCGTCACCT
Erythroid	Ctrl	TTTGACTAGGTTGCCC
Erythroid	Ctrl	TTTGATCAGGGCCCTT
iNKT/MAIT	Ctrl	TTTGATCAGTTTCGGT
Monocytes, Macrophages	Ctrl	TTTGATCGTATACCTG
B cells	Ctrl	TTTGGAGTCGAGAGAC
Erythroid	Ctrl	TTTGGTTTCCACGTGG
Erythroid	Ctrl	TTTGTTGTCATTTACC
B cells	Ctrl	AAACCCACAAATGCTC
Erythroid	Ctrl	AAACCCACAGAACTTC
T cells	Ctrl	AAACCCAGTGTGTCCG
B cells	Ctrl	AAACGAACACTTGAAC
B cells	Ctrl	AAACGAAGTGAGCCAA
Erythroid	Ctrl	AAACGAATCGTCTAAG
Erythroid	Ctrl	AAACGCTAGATCACTC
iNKT/MAIT	Ctrl	AAACGCTCAGGTTACT
Erythroid	Ctrl	AAAGAACGTCGCCTAG
Monocytes, Macrophages	Ctrl	AAAGAACGTGGACTAG
B cells	Ctrl	AAAGAACGTTCGTAAC
Erythroid	Ctrl	AAAGGATGTACGTGTT
Erythroid	Ctrl	AAAGGGCGTTGCACGC
Erythroid	Ctrl	AAAGGGCTCGCTGACG
iNKT/MAIT	Ctrl	AAAGGTACAATACCTG
Erythroid	Ctrl	AAAGGTAGTGTGAATA
Erythroid	Ctrl	AAAGGTATCAAACGTC
Erythroid	Ctrl	AAAGTCCAGAGTCACG
iNKT/MAIT	Ctrl	AAAGTGAGTATGCTTG
Erythroid	Ctrl	AAATGGACACGATAGG
Erythroid	Ctrl	AAATGGACAGATCCTA
T cells	Ctrl	AAATGGATCCTCACTG
Erythroid	Ctrl	AACAACCAGCATTGAA
T cells	Ctrl	AACAACCCATATTCGG
Erythroid	Ctrl	AACAACCTCGACCAAT
Erythroid	Ctrl	AACAAGACAATCAGCT
Erythroid	Ctrl	AACAAGACACAACGAG
Erythroid	Ctrl	AACAGGGAGAGCAAGA
Erythroid	Ctrl	AACCAACCAAGACTGG
T cells	Ctrl	AACCAACCACAAACGG
iNKT/MAIT	Ctrl	AACCAACGTGCCGGTT
T cells	Ctrl	AACCAACTCAAAGGTA
Erythroid	Ctrl	AACCACAGTACAGTCT
Erythroid	Ctrl	AACCATGAGACATCAA
Erythroid	Ctrl	AACCATGAGACGAAGA
Erythroid	Ctrl	AACCATGCAGTTCCAA
Erythroid	Ctrl	AACCCAAAGGTATTGA
T cells	Ctrl	AACCCAACAAGTGCAG
Erythroid	Ctrl	AACCCAATCGAACCAT
T cells	Ctrl	AACCTGAAGCCATTCA
iNKT/MAIT	Ctrl	AACCTGAAGGAATTAC
T cells	Ctrl	AACCTGAGTCATGCAT
T cells	Ctrl	AACCTTTAGTCCCAAT
Erythroid	Ctrl	AACCTTTCAGAGTCAG
T cells	Ctrl	AACGAAAGTCGGTGTC
T cells	Ctrl	AACGAAATCTGGACTA
B cells	Ctrl	AACGGGAAGTAATCCC
Erythroid	Ctrl	AACGGGATCCAAGCTA
iNKT/MAIT	Ctrl	AACGGGATCCTGGTCT
T cells	Ctrl	AACGTCACAGTCGTTA
Erythroid	Ctrl	AACGTCATCATTCACT
Erythroid	Ctrl	AACTTCTCACTTGAGT
Erythroid	Ctrl	AAGAACAGTCATTCCC
T cells	Ctrl	AAGACAAAGCGGCTCT
iNKT/MAIT	Ctrl	AAGACAACAGAAGTGC
Monocytes, Macrophages	Ctrl	AAGACTCGTTGGCCTG
Erythroid	Ctrl	AAGATAGCATCGTGCG
Erythroid	Ctrl	AAGATAGGTTCAAAGA
Erythroid	Ctrl	AAGCATCAGAGAGCAA
Erythroid	Ctrl	AAGCATCGTTCTCGTC
B cells	Ctrl	AAGCCATAGGTTTGAA
Erythroid	Ctrl	AAGCCATCAAAGAACT
B cells	Ctrl	AAGCGAGCAAAGGTTA
Erythroid	Ctrl	AAGCGTTAGCGTGCTC
T cells	Ctrl	AAGCGTTCAACCGCTG
iNKT/MAIT	Ctrl	AAGCGTTCATCACAGT
iNKT/MAIT	Ctrl	AAGCGTTGTGTTAAAG
Erythroid	Ctrl	AAGCGTTTCTGCGAGC
Erythroid	Ctrl	AAGGAATTCGTCGACG
T cells	Ctrl	AAGGAATTCTCCTGAC
Erythroid	Ctrl	AAGGTAAAGCCTGAAG
Erythroid	Ctrl	AAGGTAACAGTTGGTT
iNKT/MAIT	Ctrl	AAGGTAAGTACATTGC
B cells	Ctrl	AAGGTAATCGTCGACG
Erythroid	Ctrl	AAGTACCCAAATCAAG
Platelets	Ctrl	AAGTACCGTTCCAAAC
Erythroid	Ctrl	AAGTACCGTTGTTTGG
Erythroid	Ctrl	AAGTACCTCGGACTTA
B cells	Ctrl	AAGTCGTTCCCTCTTT
B cells	Ctrl	AAGTTCGGTGCAAGAC
Erythroid	Ctrl	AAGTTCGGTGTGAGCA
Erythroid	Ctrl	AATAGAGGTCTTTCTA
iNKT/MAIT	Ctrl	AATAGAGGTGTGTCGC
Erythroid	Ctrl	AATCACGCAATCTCGA
Erythroid	Ctrl	AATCACGGTGGACCAA
Erythroid	Ctrl	AATCACGTCTCTAGGA
T cells	Ctrl	AATCACGTCTGCGAGC
iNKT/MAIT	Ctrl	AATCGACAGCCTATCA
Erythroid	Ctrl	AATCGACCACTGGAAG
T cells	Ctrl	AATGAAGGTTTCAGAC
T cells	Ctrl	AATGAAGTCCAACTAG
Monocytes, Macrophages	Ctrl	AATGAAGTCCACCTCA
T cells	Ctrl	AATGACCGTCGGATTT
Erythroid	Ctrl	AATGCCATCGTCAACA
Erythroid	Ctrl	AATGGCTAGTAGCTCT
Erythroid	Ctrl	AATGGCTCAGGCACTC
iNKT/MAIT	Ctrl	AATGGCTTCTCCACTG
B cells	Ctrl	AATTCCTCATCACAGT
T cells	Ctrl	AATTCCTTCACCGACG
iNKT/MAIT	Ctrl	AATTCCTTCACGAGGA
iNKT/MAIT	Ctrl	AATTTCCAGCGTTCCG
Erythroid	Ctrl	AATTTCCTCCCTGGTT
Erythroid	Ctrl	ACAAAGAAGTTGCGCC
B cells	Ctrl	ACAAAGACAACGGGTA
Erythroid	Ctrl	ACAAAGAGTCTCAGAT
Monocytes, Macrophages	Ctrl	ACAACCATCTTGGATG
Erythroid	Ctrl	ACAAGCTGTATCCCAA
B cells	Ctrl	ACACAGTAGTGGAAAG
Erythroid	Ctrl	ACACAGTAGTGTAGTA
Erythroid	Ctrl	ACACTGAAGGGTAGCT
iNKT/MAIT	Ctrl	ACACTGATCAAGCCAT
Erythroid	Ctrl	ACAGCCGAGTAATACG
iNKT/MAIT	Ctrl	ACAGCCGGTTCAGCGC
B cells	Ctrl	ACAGGGACAGCCGTCA
Erythroid	Ctrl	ACAGGGAGTCTGTGGC
iNKT/MAIT	Ctrl	ACAGGGATCAGTCTTT
B cells	Ctrl	ACAGGGATCCAAAGGG
T cells	Ctrl	ACAGGGATCTTCCAGC
iNKT/MAIT	Ctrl	ACAGGGATCTTCGCTG
Erythroid	Ctrl	ACATCCCTCGAAACAA
B cells	Ctrl	ACATCGACAAAGAGTT
Erythroid	Ctrl	ACATCGAGTGCTCCGA
T cells	Ctrl	ACATTTCAGAAGGCTC
Erythroid	Ctrl	ACATTTCAGATGAACT
Erythroid	Ctrl	ACCAAACAGTAGTCAA
iNKT/MAIT	Ctrl	ACCAACACACGGGTAA
Erythroid	Ctrl	ACCACAAAGACAACAT
Erythroid	Ctrl	ACCACAAAGCAGCCTC
B cells	Ctrl	ACCACAAGTAACTAAG
iNKT/MAIT	Ctrl	ACCATTTAGTACTCGT
Erythroid	Ctrl	ACCATTTCACATCATG
Erythroid	Ctrl	ACCATTTGTATAATGG
Erythroid	Ctrl	ACCATTTTCATGCATG
Erythroid	Ctrl	ACCATTTTCGCTCTAC
Erythroid	Ctrl	ACCCAAAAGCTACTAC
T cells	Ctrl	ACCCAAAGTGACTCTA
Monocytes, Macrophages	Ctrl	ACCCAAATCCGTATAG
T cells	Ctrl	ACCCTCAGTCGATTTG
Erythroid	Ctrl	ACCCTCAGTTGACTGT
Erythroid	Ctrl	ACCCTTGGTAATGCGG
iNKT/MAIT	Ctrl	ACCTACCAGTTCAACC
iNKT/MAIT	Ctrl	ACCTACCCATGTTCAG
Erythroid	Ctrl	ACCTACCCATTCAGCA
Erythroid	Ctrl	ACCTACCTCGCTTGCT
T cells	Ctrl	ACCTGAAAGTGTTGTC
B cells	Ctrl	ACCTGAATCAACCGAT
T cells	Ctrl	ACCTGTCAGGCGTCCT
Erythroid	Ctrl	ACCTGTCAGTGCAGCA
Erythroid	Ctrl	ACGATCAGTTGCTAGT
Erythroid	Ctrl	ACGATCATCACGGGAA
Erythroid	Ctrl	ACGATCATCTGGCCTT
Erythroid	Ctrl	ACGATGTTCGGACCAC
Erythroid	Ctrl	ACGCACGAGCCGTAAG
Erythroid	Ctrl	ACGCACGGTTAGGCCC
T cells	Ctrl	ACGCACGTCAGACCGC
Erythroid	Ctrl	ACGGAAGGTACTAACC
Erythroid	Ctrl	ACGGGTCCACGCCAGT
B cells	Ctrl	ACGGGTCCATGAATCC
T cells	Ctrl	ACGGTTACAAGCCTGC
iNKT/MAIT	Ctrl	ACGGTTACATTGACAC
T cells	Ctrl	ACGTACAGTATCGTGT
T cells	Ctrl	ACGTAGTAGGTTGGTG
Erythroid	Ctrl	ACGTAGTGTTGTTTGG
Erythroid	Ctrl	ACGTAGTTCCGTCACT
Erythroid	Ctrl	ACGTAGTTCTGCATGA
Erythroid	Ctrl	ACGTCCTCAAATAAGC
Erythroid	Ctrl	ACGTCCTCAATCACGT
Erythroid	Ctrl	ACGTCCTCAATCGTCA
Erythroid	Ctrl	ACGTCCTGTTTATGCG
T cells	Ctrl	ACGTTCCAGAGTGACC
iNKT/MAIT	Ctrl	ACGTTCCGTTTGGGAG
Erythroid	Ctrl	ACGTTCCTCAGGCGAA
T cells	Ctrl	ACGTTCCTCATTGAGC
Erythroid	Ctrl	ACTACGAAGCACCGAA
T cells	Ctrl	ACTACGACACAAATGA
iNKT/MAIT	Ctrl	ACTATCTGTTCTTCAT
Erythroid	Ctrl	ACTATGGAGTCATTGC
T cells	Ctrl	ACTATGGGTGAACCGA
Erythroid	Ctrl	ACTCCCACAAACGGCA
Erythroid	Ctrl	ACTCCCAGTCCGAAAG
T cells	Ctrl	ACTGATGAGGGTATAT
Erythroid	Ctrl	ACTGATGGTGATAGAT
iNKT/MAIT	Ctrl	ACTGATGTCATATGGC
T cells	Ctrl	ACTGATGTCTCACTCG
Erythroid	Ctrl	ACTGCAACAAGTGCTT
B cells	Ctrl	ACTGCAAGTATCGCTA
T cells	Ctrl	ACTGTCCCAAGCGCAA
T cells	Ctrl	ACTGTGAAGCGCCCAT
B cells	Ctrl	ACTGTGACACGACGTC
Erythroid	Ctrl	ACTGTGAGTATGCGTT
iNKT/MAIT	Ctrl	ACTGTGATCCAGCTCT
Erythroid	Ctrl	ACTGTGATCCCAGGCA
T cells	Ctrl	ACTTATCCATGAGAAT
iNKT/MAIT	Ctrl	ACTTATCGTGTGCCTG
T cells	Ctrl	ACTTCCGCAACCCTAA
Erythroid	Ctrl	ACTTCCGGTGCACGCT
iNKT/MAIT	Ctrl	ACTTCCGTCATGAAAG
T cells	Ctrl	ACTTTCAAGTTAACAG
B cells	Ctrl	ACTTTCAGTCACCACG
Erythroid	Ctrl	ACTTTCAGTGCGGATA
T cells	Ctrl	ACTTTCATCTATCGGA
iNKT/MAIT	Ctrl	ACTTTGTAGTCAGCGA
Erythroid	Ctrl	ACTTTGTGTAGTCGGA
Monocytes, Macrophages	Ctrl	AGAAATGAGAGATCGC
Erythroid	Ctrl	AGAAATGAGCATGATA
T cells	Ctrl	AGAAATGCAATTCACG
B cells	Ctrl	AGAACAAAGCCGCTTG
iNKT/MAIT	Ctrl	AGAACCTAGTATCCTG
B cells	Ctrl	AGAAGCGCATGACGGA
Erythroid	Ctrl	AGAAGTAAGTGATAAC
Erythroid	Ctrl	AGAAGTACAAAGTATG
Erythroid	Ctrl	AGAAGTAGTCACAGAG
B cells	Ctrl	AGACAAAGTCGCACGT
T cells	Ctrl	AGACACTGTATGGTAA
B cells	Ctrl	AGACAGGTCGTCGGGT
Erythroid	Ctrl	AGACCATAGGTTCCAT
T cells	Ctrl	AGACCATAGTTCCGTA
T cells	Ctrl	AGACCATGTAGGTAGC
iNKT/MAIT	Ctrl	AGACCATGTGCCTGCA
Erythroid	Ctrl	AGACCATGTGTGTGGA
Monocytes, Macrophages	Ctrl	AGACCCGTCATTCGGA
iNKT/MAIT	Ctrl	AGACTCAAGTCAATCC
T cells	Ctrl	AGACTCACAGTGCCTG
iNKT/MAIT	Ctrl	AGACTCAGTAGGAGTC
iNKT/MAIT	Ctrl	AGAGAATAGAGGCTGT
iNKT/MAIT	Ctrl	AGAGAATGTCTGTAAC
T cells	Ctrl	AGAGAATTCAAACTGC
T cells	Ctrl	AGAGAGCGTAGGACCA
Erythroid	Ctrl	AGAGCAGAGATGGTCG
Erythroid	Ctrl	AGAGCAGCACGCTGAC
Erythroid	Ctrl	AGAGCAGGTGTAAATG
T cells	Ctrl	AGAGCAGGTTTACTGG
Erythroid	Ctrl	AGAGCCCGTGCCTTCT
T cells	Ctrl	AGATCCACAATCCTAG
Erythroid	Ctrl	AGATCCATCCTCCACA
Erythroid	Ctrl	AGATCCATCGAAGCCC
Erythroid	Ctrl	AGATCCATCTCATTAC
B cells	Ctrl	AGATCCATCTGCAGCG
Erythroid	Ctrl	AGATCGTAGCCTCAGC
Erythroid	Ctrl	AGATCGTAGTCAGCCC
Erythroid	Ctrl	AGATCGTAGTTGCCCG
B cells	Ctrl	AGATCGTGTAACCCTA
iNKT/MAIT	Ctrl	AGATGAAAGTGATTCC
B cells	Ctrl	AGATGAATCGTACACA
Erythroid	Ctrl	AGATGCTCATCTATCT
B cells	Ctrl	AGCATCACAGAGTCAG
Erythroid	Ctrl	AGCCAATAGCCTCACG
Monocytes, Macrophages	Ctrl	AGCCAATAGCTCGCAC
iNKT/MAIT	Ctrl	AGCCACGCAACGACTT
Erythroid	Ctrl	AGCCACGCAACGTAAA
T cells	Ctrl	AGCCACGCAGTAGATA
iNKT/MAIT	Ctrl	AGCCACGGTACTCGCG
B cells	Ctrl	AGCCAGCTCTAATTCC
Erythroid	Ctrl	AGCGATTTCTGCTGAA
Erythroid	Ctrl	AGCGCTGAGTCATGCT
T cells	Ctrl	AGCGCTGCACTGTGTA
T cells	Ctrl	AGCGCTGTCGCTACAA
B cells	Ctrl	AGCGCTGTCTCGCTCA
Erythroid	Ctrl	AGCGTATCACATAGCT
T cells	Ctrl	AGCTACAAGTATAACG
Erythroid	Ctrl	AGCTACACAAGAAATC
T cells	Ctrl	AGCTACAGTTCCGCTT
Platelets	Ctrl	AGCTCAAAGAGCCGAT
Erythroid	Ctrl	AGCTCAAAGGTAGTAT
Erythroid	Ctrl	AGCTCAAGTGCACAAG
Monocytes, Macrophages	Ctrl	AGCTTCCAGAGGGTAA
Erythroid	Ctrl	AGCTTCCGTCCGAAGA
T cells	Ctrl	AGGAAATAGTTCTACG
Erythroid	Ctrl	AGGAAATCAAGGCCTC
T cells	Ctrl	AGGAATAGTACAGCGA
Erythroid	Ctrl	AGGACGAAGTGGATTA
iNKT/MAIT	Ctrl	AGGACGAAGTGTTGAA
Erythroid	Ctrl	AGGACGACAATCTGCA
Erythroid	Ctrl	AGGACTTCACAAGCAG
B cells	Ctrl	AGGACTTCAGGGCTTC
iNKT/MAIT	Ctrl	AGGACTTGTCACTGAT
Erythroid	Ctrl	AGGAGGTAGACGAAGA
B cells	Ctrl	AGGATAAAGACAAGCC
iNKT/MAIT	Ctrl	AGGATAAAGCACCAGA
Erythroid	Ctrl	AGGATAAAGCGTATGG
Erythroid	Ctrl	AGGATAAAGGAAAGTG
Erythroid	Ctrl	AGGATCTTCATGCCGG
Mast cells	Ctrl	AGGATCTTCCGTAGTA
T cells	Ctrl	AGGCATTCACTCTCGT
T cells	Ctrl	AGGCATTTCCCGTAAA
Erythroid	Ctrl	AGGCATTTCCGTGTAA
Erythroid	Ctrl	AGGCATTTCTTCCAGC
Erythroid	Ctrl	AGGCCACAGGTGGTTG
Erythroid	Ctrl	AGGCCACGTTGCGAAG
B cells	Ctrl	AGGCCACTCGCATAGT
B cells	Ctrl	AGGCCACTCTTACGGA
T cells	Ctrl	AGGCTGCAGGCCTTCG
T cells	Ctrl	AGGCTGCTCAAGTCGT
Erythroid	Ctrl	AGGGCCTAGCTTCGTA
Monocytes, Macrophages	Ctrl	AGGGCCTCAAGCTGTT
T cells	Ctrl	AGGGCCTCAGAGAAAG
Erythroid	Ctrl	AGGGCCTCAGCAGTTT
T cells	Ctrl	AGGGCCTGTCAGGCAA
B cells	Ctrl	AGGGCTCAGGAATCGC
Erythroid	Ctrl	AGGGTCCAGAGGCCAT
Erythroid	Ctrl	AGGGTCCGTTAGGGTG
Erythroid	Ctrl	AGGGTGAAGTCCTACA
Erythroid	Ctrl	AGGGTGATCCATCTGC
Erythroid	Ctrl	AGGGTGATCCGAGAAG
Erythroid	Ctrl	AGGGTGATCTCATGGA
T cells	Ctrl	AGGGTTTGTCCACGCA
Erythroid	Ctrl	AGGTAGGCAGCACGAA
Erythroid	Ctrl	AGGTAGGTCATCGCAA
Erythroid	Ctrl	AGGTAGGTCGAGTGAG
B cells	Ctrl	AGGTCATGTTTCACTT
B cells	Ctrl	AGGTGTTCACCGGCTA
Erythroid	Ctrl	AGGTGTTGTGTTAACC
B cells	Ctrl	AGGTGTTTCTGTACAG
Erythroid	Ctrl	AGGTTACTCTTACCGC
T cells	Ctrl	AGGTTGTAGGGTCAAC
Erythroid	Ctrl	AGGTTGTCAAACACGG
Erythroid	Ctrl	AGGTTGTCATCGTCCT
Erythroid	Ctrl	AGGTTGTGTCTTGTCC
B cells	Ctrl	AGTAACCCAGAGGACT
Erythroid	Ctrl	AGTAACCCATGCTGCG
Mast cells	Ctrl	AGTAACCTCCACCTGT
Erythroid	Ctrl	AGTACCAAGAGCAGAA
iNKT/MAIT	Ctrl	AGTACCAGTGCATCTA
Erythroid	Ctrl	AGTACTGAGACTTCCA
T cells	Ctrl	AGTACTGTCGTGCATA
Erythroid	Ctrl	AGTAGCTAGAGTACCG
Erythroid	Ctrl	AGTAGCTAGTAAACGT
Erythroid	Ctrl	AGTAGCTCATACCAGT
iNKT/MAIT	Ctrl	AGTAGCTTCCAAATGC
Erythroid	Ctrl	AGTAGCTTCGCCAACG
iNKT/MAIT	Ctrl	AGTAGTCAGAGGACTC
B cells	Ctrl	AGTAGTCAGCTAAGTA
B cells	Ctrl	AGTAGTCAGGCACGAT
Monocytes, Macrophages	Ctrl	AGTAGTCAGGTCGCCT
Erythroid	Ctrl	AGTCAACAGTTGCGCC
iNKT/MAIT	Ctrl	AGTCAACCAATCCTTT
Erythroid	Ctrl	AGTCAACCAGTAGTGG
Erythroid	Ctrl	AGTCAACCATAAGCAA
iNKT/MAIT	Ctrl	AGTCACAAGGAAGTAG
B cells	Ctrl	AGTCACACAACTGGTT
B cells	Ctrl	AGTCACAGTCGTTTCC
Erythroid	Ctrl	AGTCATGAGCTAGAAT
B cells	Ctrl	AGTCATGCAGTAGTGG
Erythroid	Ctrl	AGTCTCCGTTATGGTC
Erythroid	Ctrl	AGTCTCCTCCAACTGA
T cells	Ctrl	AGTGACTAGGCTTCCG
T cells	Ctrl	AGTGACTAGTTGTACC
iNKT/MAIT	Ctrl	AGTGCCGAGCATCCCG
Erythroid	Ctrl	AGTGCCGAGGTGCGAT
Erythroid	Ctrl	AGTGCCGGTGTAGGAC
Erythroid	Ctrl	AGTGCCGGTTGTGCAT
T cells	Ctrl	AGTGCCGGTTTACTTC
T cells	Ctrl	AGTGTTGCACTGTGTA
Erythroid	Ctrl	AGTGTTGGTAGTGATA
Erythroid	Ctrl	AGTGTTGTCCGAGGCT
Erythroid	Ctrl	AGTGTTGTCGCCTCTA
T cells	Ctrl	AGTTAGCAGTGGTGAC
Erythroid	Ctrl	AGTTAGCCATGTTCAG
T cells	Ctrl	AGTTAGCTCCACTAGA
Erythroid	Ctrl	AGTTCCCGTTGCCAAT
Erythroid	Ctrl	AGTTCCCTCGGAATGG
iNKT/MAIT	Ctrl	AGTTCCCTCTGCCTCA
T cells	Ctrl	AGTTCGAGTCGCAACC
Erythroid	Ctrl	ATACTTCAGGGTCAAC
Erythroid	Ctrl	ATAGACCAGCAGGTCA
Erythroid	Ctrl	ATAGACCCACACGCCA
Erythroid	Ctrl	ATAGACCGTGTGTTTG
Erythroid	Ctrl	ATAGAGAAGTGGTTGG
T cells	Ctrl	ATAGAGACAACGGCTC
B cells	Ctrl	ATAGGCTAGGCTAACG
T cells	Ctrl	ATAGGCTAGTGTCATC
Erythroid	Ctrl	ATAGGCTTCTCAGGCG
B cells	Ctrl	ATATCCTGTCCACATA
iNKT/MAIT	Ctrl	ATATCCTTCTATCCAT
T cells	Ctrl	ATCACAGAGTTAGAAC
B cells	Ctrl	ATCACAGCATCATTGG
T cells	Ctrl	ATCACAGTCCTGTAGA
B cells	Ctrl	ATCACGAAGGTCGTAG
Erythroid	Ctrl	ATCACGATCGCTACAA
Erythroid	Ctrl	ATCACTTAGTTAGTAG
B cells	Ctrl	ATCACTTCAACCAATC
iNKT/MAIT	Ctrl	ATCAGGTGTCGATTCA
Erythroid	Ctrl	ATCCACCCATTGCCTC
Erythroid	Ctrl	ATCCATTAGACGACGT
iNKT/MAIT	Ctrl	ATCCCTGAGACTCTAC
iNKT/MAIT	Ctrl	ATCCCTGTCCCAAGTA
T cells	Ctrl	ATCCTATAGTCATCGT
T cells	Ctrl	ATCCTATGTTACCGTA
Erythroid	Ctrl	ATCGATGTCGCGGTAC
B cells	Ctrl	ATCGTAGCACTTGAAC
T cells	Ctrl	ATCGTAGCATCGAACT
Erythroid	Ctrl	ATCGTAGGTTAGGCTT
iNKT/MAIT	Ctrl	ATCGTCCCAAGCCTGC
Erythroid	Ctrl	ATCGTCCGTGTACATC
Erythroid	Ctrl	ATCGTCCTCACAGAGG
iNKT/MAIT	Ctrl	ATCGTGACACCTGTCT
iNKT/MAIT	Ctrl	ATCTCTATCGTCTCAC
Monocytes, Macrophages	Ctrl	ATCTCTATCGTTCTCG
iNKT/MAIT	Ctrl	ATCTTCAAGACAACTA
T cells	Ctrl	ATCTTCAAGGACACTG
Erythroid	Ctrl	ATCTTCACAGTCTGGC
Erythroid	Ctrl	ATCTTCATCTTGTGCC
Erythroid	Ctrl	ATGAAAGAGCAAGCCA
Erythroid	Ctrl	ATGAAAGAGTCTGCAT
iNKT/MAIT	Ctrl	ATGACCAAGCACGTCC
Erythroid	Ctrl	ATGACCAGTGTGCTTA
Erythroid	Ctrl	ATGACCATCACAATGC
Erythroid	Ctrl	ATGAGTCTCTACGCGG
Erythroid	Ctrl	ATGCATGGTCCACTCT
Erythroid	Ctrl	ATGCCTCCAATAACGA
iNKT/MAIT	Ctrl	ATGCCTCTCACGTAGT
Erythroid	Ctrl	ATGCCTCTCCCATGGG
Erythroid	Ctrl	ATGCGATCAATGGGTG
Erythroid	Ctrl	ATGCGATCATCGCTAA
Erythroid	Ctrl	ATGCGATGTGCGGATA
iNKT/MAIT	Ctrl	ATGGATCAGGTCTACT
iNKT/MAIT	Ctrl	ATGGATCAGTGCACCC
Erythroid	Ctrl	ATGGATCCAACCGCCA
Erythroid	Ctrl	ATGGGAGCAATCAGCT
Erythroid	Ctrl	ATGGTTGTCCGGCTTT
Erythroid	Ctrl	ATGTCCCAGGTCATTC
B cells	Ctrl	ATGTCCCTCCCAAGCG
Monocytes, Macrophages	Ctrl	ATGTCTTGTGCCGTTG
Erythroid	Ctrl	ATGTCTTTCGTGGAAG
B cells	Ctrl	ATGTCTTTCTAGGCAT
Erythroid	Ctrl	ATTACCTAGCCGATCC
Erythroid	Ctrl	ATTACCTAGGCAGGTT
Erythroid	Ctrl	ATTACCTCACCTAAAC
B cells	Ctrl	ATTACCTGTACTAAGA
iNKT/MAIT	Ctrl	ATTACCTGTGTTTACG
B cells	Ctrl	ATTACCTTCATGGTAC
T cells	Ctrl	ATTACTCTCCATAGAC
B cells	Ctrl	ATTATCCTCCAACTGA
B cells	Ctrl	ATTCACTCATGAAAGT
T cells	Ctrl	ATTCAGGAGACCATAA
B cells	Ctrl	ATTCAGGCATGTACGT
T cells	Ctrl	ATTCATCCAAGCGAAC
B cells	Ctrl	ATTCCATGTAGATGTA
B cells	Ctrl	ATTCCCGCAGCGTTGC
iNKT/MAIT	Ctrl	ATTCCCGTCGACGAGA
T cells	Ctrl	ATTCGTTGTGAATATG
Erythroid	Ctrl	ATTCTACCAATCTGCA
B cells	Ctrl	ATTCTACCAGATACCT
iNKT/MAIT	Ctrl	ATTCTACGTTATTCTC
Erythroid	Ctrl	ATTCTACTCTGGGCGT
Monocytes, Macrophages	Ctrl	ATTGGGTAGTCATCCA
Erythroid	Ctrl	ATTGGGTCAAATAGCA
Erythroid	Ctrl	ATTGGGTGTTGTAAAG
iNKT/MAIT	Ctrl	ATTTCACAGACTCAAA
Erythroid	Ctrl	ATTTCACAGATGAACT
T cells	Ctrl	ATTTCACCAGGTTCAT
Erythroid	Ctrl	ATTTCTGCAAACACGG
T cells	Ctrl	ATTTCTGCACAAACGG
Erythroid	Ctrl	ATTTCTGCACACACGC
T cells	Ctrl	ATTTCTGGTGATTCTG
Erythroid	Ctrl	ATTTCTGGTGTCGCTG
T cells	Ctrl	ATTTCTGTCGCAATTG
B cells	Ctrl	ATTTCTGTCGTCTAAG
pDC	Ctrl	CAAAGAAAGTTGTAAG
Erythroid	Ctrl	CAACAACAGCGTTCAT
Erythroid	Ctrl	CAACAACCATTCGATG
Erythroid	Ctrl	CAACAGTAGGTGCGAT
iNKT/MAIT	Ctrl	CAACAGTCAGAGTTCT
Erythroid	Ctrl	CAACAGTGTACCAATC
B cells	Ctrl	CAACAGTTCAGCCCAG
iNKT/MAIT	Ctrl	CAACAGTTCTAGTGTG
iNKT/MAIT	Ctrl	CAACCAAAGGCCCAAA
T cells	Ctrl	CAACCAACATGGCCAC
Erythroid	Ctrl	CAACGATGTGCAATGG
B cells	Ctrl	CAACGATGTTGCTCGG
B cells	Ctrl	CAACGGCGTACCCACG
T cells	Ctrl	CAACGGCGTTCCCACT
T cells	Ctrl	CAAGACTAGGTTGGAC
T cells	Ctrl	CAAGACTCAAGTCCAT
Erythroid	Ctrl	CAAGACTCAATAGTCC
T cells	Ctrl	CAAGACTGTGCTTCAA
B cells	Ctrl	CAAGACTGTTGGTAGG
Erythroid	Ctrl	CAAGAGGGTCACGCTG
T cells	Ctrl	CAAGAGGGTTCGAAGG
Erythroid	Ctrl	CAAGCTAAGGCCTAAG
T cells	Ctrl	CAAGCTACATCTCGTC
B cells	Ctrl	CAAGCTAGTCTGTAGT
iNKT/MAIT	Ctrl	CAAGGGAGTATTCCTT
Erythroid	Ctrl	CAAGGGATCGGACTGC
B cells	Ctrl	CAATACGAGGCGACAT
Erythroid	Ctrl	CAATCGAAGAAGCGAA
T cells	Ctrl	CAATCGATCTCCCAAC
Erythroid	Ctrl	CAATGACCACTTTATC
Erythroid	Ctrl	CAATGACTCGGAGATG
iNKT/MAIT	Ctrl	CAATTTCGTGTGGACA
Erythroid	Ctrl	CACAACAAGCAGATAT
Erythroid	Ctrl	CACAACAAGTTCTCTT
Erythroid	Ctrl	CACAACACACCTTCGT
Erythroid	Ctrl	CACAACATCTGCGTCT
T cells	Ctrl	CACACAAGTGTTAGCT
T cells	Ctrl	CACACAATCGGAAGGT
T cells	Ctrl	CACAGATCAGTAGAAT
Erythroid	Ctrl	CACAGGCAGAGGCGTT
iNKT/MAIT	Ctrl	CACAGGCAGTCGAAAT
Erythroid	Ctrl	CACAGGCGTATCACCA
Erythroid	Ctrl	CACAGGCTCATTATCC
Erythroid	Ctrl	CACATGAGTATCGGTT
iNKT/MAIT	Ctrl	CACATGATCGCCTTTG
B cells	Ctrl	CACCGTTTCTTGATTC
Erythroid	Ctrl	CACGAATAGCGTCAAG
T cells	Ctrl	CACGGGTGTCACTAGT
Erythroid	Ctrl	CACGTGGGTTAAACCC
T cells	Ctrl	CACTAAGCACAAATGA
B cells	Ctrl	CACTAAGGTAGTCTTG
iNKT/MAIT	Ctrl	CACTGAAAGACTCAAA
Erythroid	Ctrl	CACTGAAAGAGGACTC
Erythroid	Ctrl	CACTGAAGTATAGGAT
T cells	Ctrl	CACTGAATCTGGGAGA
Erythroid	Ctrl	CACTGTCGTCTACACA
Erythroid	Ctrl	CACTGTCGTGATCGTT
B cells	Ctrl	CACTGTCTCCACGGGT
Erythroid	Ctrl	CACTGTCTCGCTGTCT
T cells	Ctrl	CACTTCGGTGCCTTTC
B cells	Ctrl	CAGAGCCCAACTAGAA
iNKT/MAIT	Ctrl	CAGAGCCCAAGGTACG
Erythroid	Ctrl	CAGAGCCCAGTCGTTA
Erythroid	Ctrl	CAGAGCCTCAGTCACA
T cells	Ctrl	CAGATACAGAAGCTGC
Erythroid	Ctrl	CAGATACCACAACATC
T cells	Ctrl	CAGATACCAGTGACCC
T cells	Ctrl	CAGATACCATACAGAA
Erythroid	Ctrl	CAGATACCATGTGGTT
T cells	Ctrl	CAGATACGTCTAGATC
Erythroid	Ctrl	CAGATCAAGCTGGTGA
iNKT/MAIT	Ctrl	CAGATCAGTACGACTT
Erythroid	Ctrl	CAGATCAGTATTCTCT
Erythroid	Ctrl	CAGATCATCCGCGATG
iNKT/MAIT	Ctrl	CAGATCATCCTCGCAT
iNKT/MAIT	Ctrl	CAGATTGAGTACGAGC
Monocytes, Macrophages	Ctrl	CAGATTGCAGTAACCT
B cells	Ctrl	CAGATTGGTGTACATC
Erythroid	Ctrl	CAGCAATGTCGTAATC
T cells	Ctrl	CAGCAATGTGGATCGA
Erythroid	Ctrl	CAGCAATTCGTAACTG
Erythroid	Ctrl	CAGCAGCGTTCAACGT
B cells	Ctrl	CAGCCAGAGCTAATGA
Erythroid	Ctrl	CAGCCAGCAATCGAAA
Erythroid	Ctrl	CAGGCCAAGTGTTGTC
Erythroid	Ctrl	CAGGCCACATAACTCG
Erythroid	Ctrl	CAGGGCTAGGTTGACG
Erythroid	Ctrl	CAGGGCTTCACTGGTA
Erythroid	Ctrl	CAGGGCTTCTCTTGCG
Erythroid	Ctrl	CAGGTATAGTACCCTA
T cells	Ctrl	CAGGTATTCTGGTCAA
T cells	Ctrl	CAGTGCGCAGTAGGAC
T cells	Ctrl	CAGTGCGGTGTGTCCG
Monocytes, Macrophages	Ctrl	CAGTGCGGTTCCGTTC
Erythroid	Ctrl	CAGTTAGAGGGTACGT
T cells	Ctrl	CAGTTAGCACCGGTCA
Erythroid	Ctrl	CAGTTCCAGATGCCGA
T cells	Ctrl	CAGTTCCTCGTGACTA
Erythroid	Ctrl	CATAAGCCACTGGCGT
Erythroid	Ctrl	CATAAGCGTCCTGTTC
Erythroid	Ctrl	CATACAGCATCCGGCA
B cells	Ctrl	CATACCCAGTGCGTCC
Erythroid	Ctrl	CATACCCCACGCGCAT
Erythroid	Ctrl	CATACCCCAGGTACGA
iNKT/MAIT	Ctrl	CATACTTGTGTCTTGA
T cells	Ctrl	CATAGACCATACTGAC
iNKT/MAIT	Ctrl	CATAGACGTGTTCATG
Erythroid	Ctrl	CATAGACTCAGCCTCT
T cells	Ctrl	CATAGACTCCTGCTAC
T cells	Ctrl	CATCCACAGTAGTGCG
Erythroid	Ctrl	CATCCACGTAACGATA
B cells	Ctrl	CATCCCAAGACGGTTG
Erythroid	Ctrl	CATCCGTGTCGCATGC
Erythroid	Ctrl	CATCGCTGTATTAAGG
T cells	Ctrl	CATCGCTGTCCGGTCA
B cells	Ctrl	CATCGGGAGAGCATTA
Erythroid	Ctrl	CATCGGGGTTCAAGTC
T cells	Ctrl	CATCGTCAGGTTGTTC
Erythroid	Ctrl	CATGAGTTCCAGTGTA
Erythroid	Ctrl	CATGAGTTCCCAGCGA
T cells	Ctrl	CATGCAACACATCCCT
B cells	Ctrl	CATGCCTAGAAGGATG
T cells	Ctrl	CATGCCTCAACGTATC
Erythroid	Ctrl	CATGCCTCAGAATCGG
Erythroid	Ctrl	CATGCCTTCGAACCTA
Erythroid	Ctrl	CATGCGGGTAGAGACC
T cells	Ctrl	CATGCGGTCACAGTGT
Erythroid	Ctrl	CATGCTCTCCGTCAAA
B cells	Ctrl	CATGGATAGAGGTCAC
Erythroid	Ctrl	CATGGATAGCGGTATG
Monocytes, Macrophages	Ctrl	CATGGATGTTCGTGCG
Erythroid	Ctrl	CATTCATGTACCCGAC
Erythroid	Ctrl	CATTCATGTTGCTCAA
Erythroid	Ctrl	CATTCATTCATTGTGG
Erythroid	Ctrl	CATTCCGCAAATGATG
Erythroid	Ctrl	CATTCCGCAGGAACCA
Erythroid	Ctrl	CATTCTACACTGCGTG
iNKT/MAIT	Ctrl	CATTGAGAGGTTCCAT
Erythroid	Ctrl	CATTGAGGTAGAAACT
T cells	Ctrl	CATTGAGTCTCTGAGA
Erythroid	Ctrl	CATTGCCCACGGTGTC
Erythroid	Ctrl	CATTGTTTCTATTGTC
T cells	Ctrl	CATTTCAGTGGTCTCG
T cells	Ctrl	CCAAGCGCAATAGTGA
Erythroid	Ctrl	CCAATGAGTTTGACAC
B cells	Ctrl	CCAATTTTCGCTAGCG
B cells	Ctrl	CCAATTTTCGTCGGGT
iNKT/MAIT	Ctrl	CCACAAAAGCATCCTA
iNKT/MAIT	Ctrl	CCACAAACAAAGGTTA
B cells	Ctrl	CCACAAACACCCTAAA
T cells	Ctrl	CCACACTTCGACGACC
Erythroid	Ctrl	CCACCATAGGGCAGTT
T cells	Ctrl	CCACCATCATCCTCAC
T cells	Ctrl	CCACGAGAGGCTCCCA
Erythroid	Ctrl	CCACGAGTCAAGTCTG
Erythroid	Ctrl	CCACGTTAGGCTCAAG
B cells	Ctrl	CCACTTGAGGTAGCAC
Erythroid	Ctrl	CCACTTGCAGTGTACT
T cells	Ctrl	CCACTTGTCATTTGCT
Erythroid	Ctrl	CCATAAGAGGGCAGGA
Erythroid	Ctrl	CCATAAGCAACCAACT
Erythroid	Ctrl	CCATAAGTCTAGCAAC
T cells	Ctrl	CCCAACTCACGCGGTT
T cells	Ctrl	CCCATTGCAGACCTGC
Erythroid	Ctrl	CCCATTGCATTGTCGA
Erythroid	Ctrl	CCCATTGGTGGGATTG
Monocytes, Macrophages	Ctrl	CCCATTGTCTTCCGTG
T cells	Ctrl	CCCGAAGAGAAACTGT
Monocytes, Macrophages	Ctrl	CCCGAAGAGACTACCT
Erythroid	Ctrl	CCCGAAGGTCACTTCC
Erythroid	Ctrl	CCCGGAACAGAACCGA
Erythroid	Ctrl	CCCGGAATCCATTCGC
iNKT/MAIT	Ctrl	CCCTAACAGCATGCGA
Erythroid	Ctrl	CCCTAACCACGGCCAT
Erythroid	Ctrl	CCCTAACCATATCTGG
T cells	Ctrl	CCCTCAACAATGTCTG
T cells	Ctrl	CCCTCAACAGGTCCCA
T cells	Ctrl	CCCTCTCAGAGTGTGC
T cells	Ctrl	CCCTGATGTCATAAAG
T cells	Ctrl	CCCTGATTCTGCATAG
Erythroid	Ctrl	CCCTTAGAGCACTCCG
T cells	Ctrl	CCCTTAGCACATAACC
Erythroid	Ctrl	CCCTTAGCAGTTAGGG
Erythroid	Ctrl	CCCTTAGGTTCAGCTA
Erythroid	Ctrl	CCGAACGGTATGTCAC
T cells	Ctrl	CCGAACGGTGACAGGT
iNKT/MAIT	Ctrl	CCGATCTAGCACCTGC
B cells	Ctrl	CCGATGGAGGTTTGAA
iNKT/MAIT	Ctrl	CCGGACACATTAAGCC
Erythroid	Ctrl	CCGGTAGCATGATAGA
B cells	Ctrl	CCGGTGACAATTTCCT
B cells	Ctrl	CCGGTGACAGTATTCG
Erythroid	Ctrl	CCGTAGGCAGAAACCG
Erythroid	Ctrl	CCGTAGGCATCCGTTC
iNKT/MAIT	Ctrl	CCGTAGGGTAAGGAGA
T cells	Ctrl	CCGTGAGTCTCCTGTG
Monocytes, Macrophages	Ctrl	CCGTTCAAGGGACACT
Erythroid	Ctrl	CCTAACCAGCATGCAG
Erythroid	Ctrl	CCTAACCGTCATCAGT
Erythroid	Ctrl	CCTAACCGTGGAGGTT
T cells	Ctrl	CCTAAGATCTGGCCAG
iNKT/MAIT	Ctrl	CCTACGTGTGCTCCGA
Erythroid	Ctrl	CCTATCGCAAAGGCAC
Mast cells	Ctrl	CCTATCGTCCAAGGGA
Monocytes, Macrophages	Ctrl	CCTATCGTCCGCGATG
T cells	Ctrl	CCTATCGTCTTCGTAT
B cells	Ctrl	CCTCAACAGAGTCGAC
B cells	Ctrl	CCTCAACCAATCGTCA
Erythroid	Ctrl	CCTCAACGTATTTCTC
Erythroid	Ctrl	CCTCACAGTTGCATGT
Erythroid	Ctrl	CCTCAGTAGAGCCGTA
Monocytes, Macrophages	Ctrl	CCTCAGTAGGATATGT
iNKT/MAIT	Ctrl	CCTCAGTCATTACTCT
Erythroid	Ctrl	CCTCAGTTCCCAGTGG
T cells	Ctrl	CCTCAGTTCCCTCAAC
iNKT/MAIT	Ctrl	CCTCAGTTCTTACGTT
B cells	Ctrl	CCTCATGAGATTGATG
Erythroid	Ctrl	CCTCATGAGGATACGC
iNKT/MAIT	Ctrl	CCTCCAAAGAACCCGA
Erythroid	Ctrl	CCTCCAAAGTTTAGGA
T cells	Ctrl	CCTCCAACACCACATA
iNKT/MAIT	Ctrl	CCTCCTCCACAGCCTG
Erythroid	Ctrl	CCTCTAGCATGGCTAT
Erythroid	Ctrl	CCTGCATCAATACCCA
Erythroid	Ctrl	CCTGCATTCGCACGGT
Erythroid	Ctrl	CCTGTTGCACAAATCC
Erythroid	Ctrl	CCTGTTGGTGTCCCTT
Erythroid	Ctrl	CCTGTTGTCATCGCAA
T cells	Ctrl	CCTTGTGAGCGGACAT
Erythroid	Ctrl	CCTTGTGCAAGGTACG
Erythroid	Ctrl	CCTTGTGGTAACTGCT
Erythroid	Ctrl	CCTTGTGTCACCTCTG
B cells	Ctrl	CGAAGGAGTTACCCTC
B cells	Ctrl	CGAAGTTAGAACAAGG
Erythroid	Ctrl	CGAAGTTGTCTGTAAC
Erythroid	Ctrl	CGAAGTTGTTAGAGTA
T cells	Ctrl	CGAAGTTTCGAGAGCA
T cells	Ctrl	CGAATTGTCCAATGCA
Erythroid	Ctrl	CGAATTGTCCAGCCTT
Erythroid	Ctrl	CGACAGCGTTGAATCC
B cells	Ctrl	CGAGAAGAGTAGCATA
Erythroid	Ctrl	CGAGAAGGTAGTGATA
T cells	Ctrl	CGAGGAAAGAAAGTCT
B cells	Ctrl	CGAGGAAAGCCGTTGC
T cells	Ctrl	CGAGGAATCCCATACC
Erythroid	Ctrl	CGAGGCTAGTGGCGAT
iNKT/MAIT	Ctrl	CGAGGCTGTGACAGGT
Erythroid	Ctrl	CGAGGCTGTTACCCAA
T cells	Ctrl	CGAGTGCAGTGAGTGC
T cells	Ctrl	CGAGTTAAGAGATGCC
Erythroid	Ctrl	CGAGTTACAAGACAAT
iNKT/MAIT	Ctrl	CGAGTTAGTACGACTT
Erythroid	Ctrl	CGAGTTAGTGTGTGTT
Erythroid	Ctrl	CGAGTTATCCTATGGA
Erythroid	Ctrl	CGATCGGTCGATACAC
Erythroid	Ctrl	CGATCGGTCGCGATCG
T cells	Ctrl	CGATGGCTCCTAAACG
Erythroid	Ctrl	CGCAGGTTCGTAGGGA
B cells	Ctrl	CGCATAAAGTAACCGG
B cells	Ctrl	CGCATAACAGTCACGC
iNKT/MAIT	Ctrl	CGCATAAGTCCTGTTC
Erythroid	Ctrl	CGCATGGCAGAACATA
Erythroid	Ctrl	CGCCAGAAGACCAGCA
B cells	Ctrl	CGCCAGACAAGTCGTT
Erythroid	Ctrl	CGCGTGATCATTGGTG
B cells	Ctrl	CGCGTGATCTTGGTGA
T cells	Ctrl	CGGAATTGTTTAGAGA
B cells	Ctrl	CGGACACCACTCACTC
T cells	Ctrl	CGGACACTCACCACAA
Erythroid	Ctrl	CGGCAGTCAGCACGAA
T cells	Ctrl	CGGCAGTTCGTTCTGC
Erythroid	Ctrl	CGGGCATCATCACCAA
iNKT/MAIT	Ctrl	CGGGCATTCCATCCGT
iNKT/MAIT	Ctrl	CGGGTCAAGCCAGAGT
Erythroid	Ctrl	CGGGTCAAGCCATTTG
T cells	Ctrl	CGGGTGTAGCACGATG
T cells	Ctrl	CGGGTGTAGCCTGAAG
T cells	Ctrl	CGTAATGTCCTCTGCA
Erythroid	Ctrl	CGTAATGTCGAAGCCC
B cells	Ctrl	CGTAGTACATGTCTAG
Erythroid	Ctrl	CGTAGTATCCCTCTAG
T cells	Ctrl	CGTAGTATCGAGTACT
Monocytes, Macrophages	Ctrl	CGTAGTATCGCAACAT
T cells	Ctrl	CGTCAAACATCCGGTG
Erythroid	Ctrl	CGTCCATAGGTGAGCT
iNKT/MAIT	Ctrl	CGTCCATGTGGTTTGT
Erythroid	Ctrl	CGTGAATAGGATTACA
Erythroid	Ctrl	CGTGAATGTCTTTCTA
iNKT/MAIT	Ctrl	CGTGAATTCATCCCGT
T cells	Ctrl	CGTGAATTCGCATTAG
iNKT/MAIT	Ctrl	CGTGATAAGGTCTACT
T cells	Ctrl	CGTGTCTCAACGTAAA
B cells	Ctrl	CGTGTCTCACGGGTAA
Erythroid	Ctrl	CGTGTCTTCCACAGCG
Erythroid	Ctrl	CGTTAGAAGTGGTCAG
Erythroid	Ctrl	CGTTAGATCACCTCAC
Erythroid	Ctrl	CGTTCTGCAGGTTACT
Erythroid	Ctrl	CGTTCTGTCGACGATT
Mast cells	Ctrl	CGTTGGGTCACAGTGT
Erythroid	Ctrl	CTAACTTGTGGTCTAT
Erythroid	Ctrl	CTAAGTGCAGTGAGCA
Erythroid	Ctrl	CTAAGTGCATAGGAGC
T cells	Ctrl	CTAAGTGTCGCAACAT
Erythroid	Ctrl	CTACAGAAGCAAGTCG
Erythroid	Ctrl	CTACAGATCACGAACT
T cells	Ctrl	CTACATTGTATTTCCT
Erythroid	Ctrl	CTACGGGGTGCAGTGA
B cells	Ctrl	CTACGGGGTTTCGTGA
T cells	Ctrl	CTACGGGTCCGTGCGA
Erythroid	Ctrl	CTACTATCATAAGCGG
Erythroid	Ctrl	CTACTATGTGGCAACA
Erythroid	Ctrl	CTACTATTCATACAGC
iNKT/MAIT	Ctrl	CTACTATTCTACGGTA
Erythroid	Ctrl	CTAGACAAGCGGATCA
[truncated: 25,856 more rows]

## Sheet: S6 Hem cell Gene List
Supplemental Table 6. Differentially expressed genes in hem cell clusters
p_val	avg_logFC	pct.1	pct.2	p_val_adj	cluster	gene	lps.vs
2.56802e-178	-1.86776	0.746	0.998	5.0292e-174	T cells	ENSMMUG00000023712	Ctrl
2.18902e-172	1.50258	0.649	0.011	4.28697e-168	T cells	S100A9	Ctrl
1.44758e-116	-0.527083	1	1	2.83495e-112	T cells	ENSMMUG00000028703	Ctrl
4.75292e-113	-0.485996	1	1	9.30811e-109	T cells	ENSMMUG00000028701	Ctrl
1.18369e-111	1.13401	0.461	0.004	2.31813e-107	T cells	S100A8	Ctrl
6.98105e-100	0.973083	0.422	0.004	1.36717e-95	T cells	CCL20	Ctrl
4.3576e-99	-1.37657	0.456	0.831	8.53393e-95	T cells	ENSMMUG00000042961	Ctrl
6.18604e-96	0.934832	0.407	0.004	1.21147e-91	T cells	LCN2	Ctrl
5.23947e-92	0.842836	0.388	0	1.0261e-87	T cells	ENSMMUG00000028669	Ctrl
6.04971e-88	0.585295	0.996	0.824	1.18478e-83	T cells	MT-ND4	Ctrl
1.02154e-77	0.952752	0.798	0.433	2.00059e-73	T cells	GADD45B	Ctrl
1.09296e-73	0.325058	0.983	0.945	2.14045e-69	T cells	RPS15	Ctrl
1.71204e-73	0.875809	0.535	0.14	3.35286e-69	T cells	SOD2	Ctrl
2.01465e-72	0.344382	0.977	0.938	3.9455e-68	T cells	ENSMMUG00000003295	Ctrl
9.40129e-67	-1.80593	0.16	0.459	1.84115e-62	T cells	ENSMMUG00000014786	Ctrl
1.52503e-64	0.470944	0.944	0.887	2.98661e-60	T cells	ENSMMUG00000018010	Ctrl
1.05881e-60	0.678052	0.795	0.537	2.07357e-56	T cells	LDHA	Ctrl
8.97439e-59	0.304572	0.997	0.999	1.75754e-54	T cells	MT-CO2	Ctrl
4.51675e-58	0.29336	0.974	0.933	8.84561e-54	T cells	ENSMMUG00000023807	Ctrl
2.01981e-57	0.798943	0.678	0.336	3.9556e-53	T cells	IRF1	Ctrl
3.50646e-57	0.474528	0.915	0.667	6.86705e-53	T cells	ND3	Ctrl
6.45156e-57	-0.578756	0.033	0.281	1.26347e-52	T cells	HPGD	Ctrl
1.28811e-56	0.756684	0.376	0.07	2.52263e-52	T cells	BATF	Ctrl
5.26171e-55	0.252442	0.988	0.974	1.03045e-50	T cells	ENSMMUG00000004852	Ctrl
7.97074e-47	0.553991	0.837	0.574	1.56099e-42	T cells	ENSMMUG00000002083	Ctrl
1.52533e-46	0.582908	0.277	0.027	2.98721e-42	T cells	ENSMMUG00000042343	Ctrl
4.46681e-44	-0.569728	0.725	0.864	8.7478e-40	T cells	IL7R	Ctrl
7.13811e-44	0.565518	0.903	0.816	1.39793e-39	T cells	ENSMMUG00000018679	Ctrl
1.425e-43	-0.326892	0.927	0.903	2.79073e-39	T cells	RPS20	Ctrl
1.33007e-42	0.29419	0.857	0.441	2.60482e-38	T cells	MT-ND4L	Ctrl
2.26829e-42	0.477503	0.199	0.001	4.44221e-38	T cells	IL1B	Ctrl
2.79468e-42	0.334506	0.938	0.89	5.47309e-38	T cells	RPL23	Ctrl
5.8566e-42	-0.733773	0.339	0.59	1.14696e-37	T cells	ANXA1	Ctrl
4.52469e-41	0.497788	0.318	0.064	8.86116e-37	T cells	WFDC2	Ctrl
6.39369e-41	-0.305708	0.966	0.945	1.25214e-36	T cells	ENSMMUG00000009019	Ctrl
1.29066e-39	-0.420639	0.005	0.158	2.52764e-35	T cells	F12	Ctrl
1.30166e-39	0.597613	0.237	0.024	2.54917e-35	T cells	G0S2	Ctrl
2.24265e-39	0.535254	0.636	0.343	4.39201e-35	T cells	SOCS1	Ctrl
1.15318e-38	0.270591	0.99	0.998	2.25839e-34	T cells	ENSMMUG00000028699	Ctrl
3.98345e-37	-0.640649	0.155	0.388	7.80119e-33	T cells	RNASE1	Ctrl
4.2137e-37	0.450247	0.223	0.022	8.25211e-33	T cells	MMP7	Ctrl
1.00347e-36	0.243761	0.965	0.934	1.96519e-32	T cells	ENSMMUG00000018391	Ctrl
1.28356e-36	0.509391	0.433	0.16	2.51371e-32	T cells	FAM46C	Ctrl
4.38436e-36	0.351121	0.974	0.927	8.58633e-32	T cells	HSP90AB1	Ctrl
4.23699e-35	-0.480938	0.62	0.775	8.29773e-31	T cells	S100A10	Ctrl
3.25801e-34	0.44764	0.172	0.005	6.38049e-30	T cells	CCL2	Ctrl
5.90196e-34	0.368027	0.162	0.001	1.15584e-29	T cells	CXCL2	Ctrl
6.17848e-34	0.439488	0.962	0.915	1.20999e-29	T cells	ACTG1	Ctrl
1.03797e-33	-0.418982	0.521	0.733	2.03276e-29	T cells	ENSMMUG00000004441	Ctrl
2.1614e-33	0.443477	0.691	0.436	4.23289e-29	T cells	CYTIP	Ctrl
3.30839e-33	0.331572	0.931	0.863	6.47915e-29	T cells	RPL22L1	Ctrl
3.49618e-32	0.430625	0.761	0.557	6.84692e-28	T cells	PSMB8	Ctrl
6.26481e-32	0.247524	0.993	0.999	1.2269e-27	T cells	ND2	Ctrl
6.49606e-32	0.457695	0.493	0.229	1.27219e-27	T cells	STAT3	Ctrl
1.45616e-31	0.284217	0.937	0.862	2.85174e-27	T cells	ENSMMUG00000029730	Ctrl
4.37837e-31	0.516816	0.682	0.448	8.5746e-27	T cells	PSMB9	Ctrl
1.13323e-30	0.422822	0.546	0.292	2.21933e-26	T cells	UBALD2	Ctrl
3.71796e-30	0.601661	0.801	0.55	7.28126e-26	T cells	NFKBIA	Ctrl
1.18067e-29	-0.424308	0.025	0.166	2.31223e-25	T cells	CAV1	Ctrl
1.30779e-29	-0.346913	0.204	0.43	2.56118e-25	T cells	7SK.101	Ctrl
8.15664e-29	-0.434863	0.155	0.358	1.5974e-24	T cells	ITGA4	Ctrl
2.12357e-28	-0.346206	0.02	0.152	4.15879e-24	T cells	CST6	Ctrl
4.96784e-28	0.413787	0.967	0.935	9.72902e-24	T cells	ACTB	Ctrl
6.3722e-28	-0.478539	0.046	0.198	1.24793e-23	T cells	ENSMMUG00000012608	Ctrl
9.38934e-28	0.51205	0.653	0.436	1.83881e-23	T cells	PSME2	Ctrl
1.31962e-27	0.296629	0.207	0.037	2.58434e-23	T cells	SBNO2	Ctrl
2.18966e-27	0.213272	0.976	0.939	4.28824e-23	T cells	RPS9	Ctrl
4.77479e-27	-0.334914	0.877	0.922	9.35095e-23	T cells	MAMU-B	Ctrl
6.0712e-27	0.442568	0.346	0.134	1.18898e-22	T cells	STAT1	Ctrl
9.35544e-27	0.222699	0.991	0.991	1.83217e-22	T cells	MT-ATP6	Ctrl
1.53985e-26	-0.318934	0.909	0.915	3.01564e-22	T cells	CD52	Ctrl
2.50005e-26	-0.469299	0.246	0.435	4.8961e-22	T cells	HIST1H1E	Ctrl
5.75408e-26	0.382845	0.281	0.088	1.12688e-21	T cells	FOSL2	Ctrl
8.80517e-26	0.372822	0.464	0.223	1.7244e-21	T cells	ENSMMUG00000040780	Ctrl
8.83e-26	0.38986	0.774	0.603	1.72927e-21	T cells	COTL1	Ctrl
1.49249e-25	0.389334	0.572	0.341	2.9229e-21	T cells	CDKN2D	Ctrl
1.9324e-25	-0.345	0.033	0.169	3.78441e-21	T cells	CAV2	Ctrl
7.63421e-25	0.413901	0.525	0.298	1.49508e-20	T cells	NR4A2	Ctrl
1.60075e-24	-0.382951	0.022	0.142	3.13491e-20	T cells	EMP2	Ctrl
4.06043e-24	0.507763	0.223	0.055	7.95195e-20	T cells	SAMSN1	Ctrl
4.93105e-24	0.282012	0.905	0.809	9.65697e-20	T cells	ATP5G2	Ctrl
5.95218e-24	0.452961	0.74	0.601	1.16568e-19	T cells	ENSMMUG00000022311	Ctrl
6.67695e-24	0.571003	0.169	0.025	1.30761e-19	T cells	ENSMMUG00000020102	Ctrl
8.23984e-24	0.342358	0.666	0.446	1.61369e-19	T cells	ENSMMUG00000038373	Ctrl
1.36509e-23	0.187722	0.979	0.93	2.67338e-19	T cells	RPS11	Ctrl
1.59116e-23	0.295432	0.88	0.802	3.11612e-19	T cells	PABPC1	Ctrl
2.68949e-23	0.367826	0.469	0.242	5.26709e-19	T cells	SLC3A2	Ctrl
1.06964e-22	0.304951	0.887	0.782	2.09477e-18	T cells	ENSMMUG00000045620	Ctrl
1.6278e-22	0.395667	0.565	0.341	3.18788e-18	T cells	FGFR1OP2	Ctrl
2.26869e-22	0.261073	0.176	0.033	4.44299e-18	T cells	C3	Ctrl
2.51156e-22	0.235284	0.939	0.902	4.91863e-18	T cells	ENSMMUG00000028889	Ctrl
3.26206e-22	0.335621	0.883	0.801	6.38842e-18	T cells	GIMAP7	Ctrl
5.00534e-22	-0.332797	0.038	0.162	9.80245e-18	T cells	SLC9A3R2	Ctrl
8.09192e-22	0.333168	0.227	0.067	1.58472e-17	T cells	GBP2	Ctrl
1.0479e-21	0.187178	0.954	0.915	2.05222e-17	T cells	ENSMMUG00000038348	Ctrl
4.39657e-21	0.305727	0.8	0.657	8.61024e-17	T cells	HNRNPDL	Ctrl
5.54219e-21	-0.427099	0.049	0.177	1.08538e-16	T cells	SPARC	Ctrl
9.68255e-21	0.342995	0.909	0.843	1.89623e-16	T cells	PFN1	Ctrl
1.31752e-20	0.262662	0.765	0.585	2.58024e-16	T cells	HSPD1	Ctrl
1.72625e-20	0.285093	0.27	0.1	3.38069e-16	T cells	ZNF267	Ctrl
1.98138e-20	0.383259	0.508	0.304	3.88033e-16	T cells	ENSMMUG00000010322	Ctrl
4.1087e-20	0.46556	0.194	0.052	8.04649e-16	T cells	BCL2A1	Ctrl
9.18749e-20	0.300469	0.829	0.711	1.79928e-15	T cells	PSME1	Ctrl
1.93394e-19	0.471612	0.7	0.544	3.78744e-15	T cells	RGS1	Ctrl
2.34652e-19	0.28138	0.907	0.842	4.59543e-15	T cells	EIF4A1	Ctrl
2.839e-19	0.375317	0.551	0.341	5.55989e-15	T cells	NFKBIZ	Ctrl
2.97939e-19	0.187767	0.966	0.926	5.83483e-15	T cells	ENSMMUG00000002848	Ctrl
3.47945e-19	-0.279537	0.022	0.12	6.81415e-15	T cells	CCND1	Ctrl
3.81015e-19	-0.420288	0.091	0.229	7.4618e-15	T cells	EPAS1	Ctrl
4.89487e-19	0.502427	0.673	0.482	9.58612e-15	T cells	ENSMMUG00000041670	Ctrl
5.0896e-19	-0.322223	0.098	0.239	9.96747e-15	T cells	5-8S-rRNA.2	Ctrl
7.31182e-19	0.34609	0.639	0.447	1.43195e-14	T cells	ENSMMUG00000006206	Ctrl
8.02557e-19	0.328489	0.474	0.263	1.57173e-14	T cells	SAT1	Ctrl
8.84945e-19	0.312355	0.75	0.583	1.73308e-14	T cells	CACYBP	Ctrl
1.23331e-18	-0.449261	0.196	0.338	2.41531e-14	T cells	ENSMMUG00000001411	Ctrl
1.53274e-18	0.272862	0.808	0.657	3.00171e-14	T cells	UBE2D3	Ctrl
1.58829e-18	0.315722	0.854	0.756	3.11051e-14	T cells	SLC25A5	Ctrl
1.59668e-18	0.356929	0.71	0.514	3.12694e-14	T cells	DDIT4	Ctrl
1.95329e-18	-0.417337	0.482	0.599	3.82532e-14	T cells	MAP4K4	Ctrl
3.04511e-18	0.446522	0.218	0.075	5.96354e-14	T cells	CTSL	Ctrl
3.55567e-18	-0.36841	0.341	0.488	6.96343e-14	T cells	ENSMMUG00000047819	Ctrl
4.23398e-18	0.344162	0.56	0.358	8.29184e-14	T cells	ENSMMUG00000001354	Ctrl
4.65321e-18	-0.305393	0.031	0.132	9.11285e-14	T cells	BCAM	Ctrl
9.55289e-18	0.24195	0.206	0.065	1.87084e-13	T cells	SH2D2A	Ctrl
1.06505e-17	0.280286	0.438	0.238	2.08579e-13	T cells	ENSMMUG00000039892	Ctrl
1.26772e-17	0.273695	0.845	0.719	2.48271e-13	T cells	ENSMMUG00000018854	Ctrl
1.47286e-17	0.268943	0.34	0.163	2.88445e-13	T cells	C19orf70	Ctrl
1.58821e-17	0.317986	0.164	0.041	3.11035e-13	T cells	TNFRSF1B	Ctrl
2.04443e-17	0.25544	0.271	0.112	4.0038e-13	T cells	NANS	Ctrl
2.0756e-17	0.315757	0.411	0.226	4.06485e-13	T cells	UBE2L6	Ctrl
2.17674e-17	0.253483	0.915	0.851	4.26294e-13	T cells	CFL1	Ctrl
2.94189e-17	-0.391024	0.381	0.521	5.76141e-13	T cells	RCAN3	Ctrl
3.11041e-17	-0.390891	0.131	0.271	6.09142e-13	T cells	EGFL7	Ctrl
3.19617e-17	0.291564	0.681	0.475	6.25937e-13	T cells	NHP2L1	Ctrl
4.59898e-17	0.278221	0.515	0.321	9.00665e-13	T cells	PTP4A1	Ctrl
5.69331e-17	0.296348	0.454	0.261	1.11498e-12	T cells	HERPUD1	Ctrl
7.76179e-17	0.325393	0.509	0.31	1.52007e-12	T cells	ENSMMUG00000013256	Ctrl
8.91229e-17	-0.252289	0.038	0.139	1.74538e-12	T cells	ENSMMUG00000044806	Ctrl
9.2749e-17	-0.294391	0.624	0.903	1.8164e-12	T cells	ENSMMUG00000005593	Ctrl
1.18407e-16	0.270615	0.793	0.623	2.31889e-12	T cells	CCNL1	Ctrl
2.34811e-16	0.203358	0.144	0.033	4.59853e-12	T cells	CCDC57	Ctrl
2.59981e-16	-0.244399	0.029	0.121	5.09147e-12	T cells	PTRF	Ctrl
2.70597e-16	0.230048	0.408	0.221	5.29936e-12	T cells	CBX4	Ctrl
3.00318e-16	0.249066	0.343	0.165	5.88143e-12	T cells	IRF9	Ctrl
3.7184e-16	0.313551	0.485	0.298	7.28211e-12	T cells	PTGER4	Ctrl
5.00907e-16	0.217125	0.927	0.867	9.80976e-12	T cells	ENSMMUG00000022767	Ctrl
5.45289e-16	-0.367567	0.057	0.169	1.06789e-11	T cells	HOPX	Ctrl
5.80608e-16	0.255136	0.444	0.255	1.13706e-11	T cells	BCAS2	Ctrl
5.90694e-16	0.249138	0.197	0.066	1.15681e-11	T cells	SERPINB1	Ctrl
6.25939e-16	0.270322	0.4	0.218	1.22584e-11	T cells	LEPROTL1	Ctrl
7.54303e-16	-0.332298	0.207	0.342	1.47723e-11	T cells	HSBP1L1	Ctrl
8.39055e-16	0.300612	0.297	0.137	1.64321e-11	T cells	RRBP1	Ctrl
9.882e-16	0.311916	0.105	0.014	1.93529e-11	T cells	OSM	Ctrl
1.01368e-15	-0.30287	0.076	0.196	1.9852e-11	T cells	AHNAK	Ctrl
1.15386e-15	-0.365744	0.266	0.408	2.25972e-11	T cells	SPTBN1	Ctrl
1.655e-15	-0.260429	0.035	0.13	3.24115e-11	T cells	CALCRL	Ctrl
2.26931e-15	0.24337	0.409	0.223	4.44422e-11	T cells	HIF1A	Ctrl
2.84971e-15	0.341432	0.787	0.677	5.58088e-11	T cells	SLC2A11	Ctrl
2.92603e-15	0.239146	0.346	0.178	5.73033e-11	T cells	YTHDF2	Ctrl
3.16033e-15	0.235516	0.938	0.835	6.18919e-11	T cells	ZFP36	Ctrl
3.6669e-15	0.357239	0.533	0.356	7.18125e-11	T cells	ENSMMUG00000023454	Ctrl
3.67933e-15	0.273811	0.52	0.328	7.20561e-11	T cells	UBE2S	Ctrl
3.70957e-15	0.252752	0.407	0.228	7.26482e-11	T cells	RPS19BP1	Ctrl
3.8946e-15	0.354589	0.412	0.244	7.62719e-11	T cells	CLEC2B	Ctrl
3.99464e-15	0.303385	0.508	0.321	7.8231e-11	T cells	BST2	Ctrl
4.4085e-15	-0.309459	0.191	0.328	8.63361e-11	T cells	GNG11	Ctrl
4.59157e-15	-0.288512	0.062	0.171	8.99213e-11	T cells	HIST1H2BD	Ctrl
4.9898e-15	0.190055	0.104	0.015	9.77202e-11	T cells	ADAM8	Ctrl
5.4759e-15	0.292213	0.433	0.265	1.0724e-10	T cells	DCTPP1	Ctrl
5.77925e-15	0.309756	0.275	0.127	1.13181e-10	T cells	CISH	Ctrl
6.09673e-15	0.330929	0.455	0.282	1.19398e-10	T cells	GIMAP4	Ctrl
7.05377e-15	0.270062	0.347	0.183	1.38141e-10	T cells	PLIN2	Ctrl
7.15726e-15	0.233273	0.354	0.182	1.40168e-10	T cells	DEDD2	Ctrl
7.66904e-15	-0.316823	0.666	0.758	1.5019e-10	T cells	RIPOR2	Ctrl
7.77865e-15	0.273351	0.55	0.375	1.52337e-10	T cells	ERH	Ctrl
8.77353e-15	-0.406545	0.312	0.46	1.71821e-10	T cells	ENSMMUG00000046078	Ctrl
9.54209e-15	0.189431	0.92	0.879	1.86872e-10	T cells	RPS17L	Ctrl
9.87709e-15	-0.334691	0.062	0.167	1.93433e-10	T cells	COL4A1	Ctrl
1.1007e-14	0.267917	0.754	0.616	2.15562e-10	T cells	HSPE1-MOB4	Ctrl
1.28538e-14	0.253693	0.175	0.059	2.51728e-10	T cells	NFKB2	Ctrl
1.41753e-14	0.254199	0.33	0.171	2.77609e-10	T cells	DOK2	Ctrl
2.54496e-14	-0.254692	0.062	0.166	4.98406e-10	T cells	LMTK2	Ctrl
2.79727e-14	0.203114	0.234	0.098	5.47818e-10	T cells	ENSMMUG00000010020	Ctrl
2.91614e-14	0.25086	0.604	0.414	5.71097e-10	T cells	GIMAP6	Ctrl
3.05526e-14	0.323123	0.731	0.585	5.98342e-10	T cells	ENSMMUG00000000983	Ctrl
3.97573e-14	-0.192879	0.026	0.108	7.78607e-10	T cells	IGF2	Ctrl
4.35303e-14	-0.295017	0.252	0.387	8.52498e-10	T cells	GLIPR1	Ctrl
4.67227e-14	-0.320556	0.58	0.672	9.15018e-10	T cells	LBH	Ctrl
5.52154e-14	0.381417	0.202	0.081	1.08134e-09	T cells	APOL2	Ctrl
6.2323e-14	0.239656	0.678	0.512	1.22053e-09	T cells	COX5A	Ctrl
7.59754e-14	0.239559	0.264	0.121	1.4879e-09	T cells	MAP2K3	Ctrl
7.87004e-14	0.254294	0.313	0.162	1.54127e-09	T cells	IL4R	Ctrl
8.29537e-14	0.265173	0.392	0.226	1.62456e-09	T cells	GADD45A	Ctrl
8.66388e-14	0.268613	0.372	0.21	1.69673e-09	T cells	NXT1	Ctrl
1.74373e-13	-0.25797	0.36	0.499	3.41492e-09	T cells	C1orf63	Ctrl
1.8173e-13	0.366966	0.555	0.38	3.559e-09	T cells	RARRES3	Ctrl
2.16179e-13	0.197727	0.163	0.054	4.23365e-09	T cells	ACSL4	Ctrl
2.58972e-13	0.187612	0.145	0.044	5.0717e-09	T cells	RUNX3	Ctrl
2.62755e-13	0.244446	0.498	0.318	5.1458e-09	T cells	TXNL4A	Ctrl
3.25229e-13	0.2449	0.443	0.267	6.36928e-09	T cells	FERMT3	Ctrl
3.72331e-13	-0.302596	0.141	0.258	7.29174e-09	T cells	ENSMMUG00000037540	Ctrl
4.51494e-13	0.236589	0.9	0.805	8.84205e-09	T cells	ARPC2	Ctrl
4.87633e-13	-0.344844	0.719	0.764	9.54981e-09	T cells	TSC22D3	Ctrl
5.37883e-13	0.195652	0.132	0.037	1.05339e-08	T cells	POLR1C	Ctrl
5.86741e-13	-0.317276	0.448	0.561	1.14907e-08	T cells	S100A6	Ctrl
5.99316e-13	0.187893	0.906	0.838	1.1737e-08	T cells	ENSMMUG00000019580	Ctrl
6.246e-13	0.196378	0.102	0.02	1.22322e-08	T cells	CD14	Ctrl
6.58089e-13	0.234896	0.492	0.321	1.2888e-08	T cells	ENSMMUG00000047234	Ctrl
8.52933e-13	0.221407	0.776	0.645	1.67038e-08	T cells	HNRNPF	Ctrl
9.62052e-13	0.364164	0.659	0.509	1.88408e-08	T cells	ID2	Ctrl
1.56468e-12	0.194673	0.249	0.116	3.06427e-08	T cells	LGALS3BP	Ctrl
1.67015e-12	-0.259127	0.834	0.837	3.27082e-08	T cells	TAGLN2	Ctrl
1.81918e-12	0.221421	0.888	0.794	3.56268e-08	T cells	MYL6	Ctrl
1.83289e-12	0.187446	0.966	0.932	3.58953e-08	T cells	ENSMMUG00000013257	Ctrl
2.07335e-12	0.254244	0.52	0.36	4.06044e-08	T cells	ISCA1	Ctrl
2.26964e-12	0.214227	0.172	0.065	4.44487e-08	T cells	APOL6	Ctrl
2.46014e-12	0.197708	0.244	0.116	4.81795e-08	T cells	VARS	Ctrl
2.54299e-12	0.247402	0.151	0.052	4.98019e-08	T cells	BHLHE40	Ctrl
3.03576e-12	0.192612	0.536	0.356	5.94522e-08	T cells	ORAI1	Ctrl
3.16183e-12	0.241317	0.303	0.158	6.19213e-08	T cells	ENSMMUG00000001819	Ctrl
3.52452e-12	0.211257	0.376	0.219	6.90241e-08	T cells	TCEB1	Ctrl
3.71816e-12	0.240734	0.759	0.649	7.28164e-08	T cells	RAN	Ctrl
3.81886e-12	0.266056	0.389	0.237	7.47886e-08	T cells	RGS14	Ctrl
4.42982e-12	0.202408	0.373	0.216	8.67537e-08	T cells	PLGRKT	Ctrl
4.54078e-12	0.243431	0.544	0.377	8.89267e-08	T cells	DCTN3	Ctrl
4.91475e-12	0.216195	0.405	0.242	9.62506e-08	T cells	SNRPA1	Ctrl
5.38801e-12	0.536407	0.102	0.022	1.05519e-07	T cells	GZMB	Ctrl
5.91195e-12	0.227003	0.758	0.65	1.1578e-07	T cells	SLC25A3	Ctrl
6.02082e-12	-0.250442	0.049	0.134	1.17912e-07	T cells	COL4A2	Ctrl
7.43747e-12	-0.210335	0.041	0.123	1.45655e-07	T cells	ID1	Ctrl
7.95554e-12	0.355325	0.15	0.054	1.55801e-07	T cells	IFI27	Ctrl
8.40552e-12	0.265456	0.559	0.407	1.64614e-07	T cells	SRRM1	Ctrl
8.62124e-12	0.205747	0.319	0.176	1.68838e-07	T cells	MKI67IP	Ctrl
8.91166e-12	-0.314904	0.295	0.42	1.74526e-07	T cells	HIST2H2AA3	Ctrl
1.09454e-11	0.272465	0.519	0.363	2.14355e-07	T cells	PRDX6	Ctrl
1.09624e-11	0.218726	0.437	0.274	2.14688e-07	T cells	ZNRD1	Ctrl
1.10905e-11	0.199346	0.324	0.182	2.17195e-07	T cells	ODC1	Ctrl
1.12986e-11	-0.291771	0.236	0.346	2.21271e-07	T cells	ENSMMUG00000029672	Ctrl
1.13302e-11	0.298945	0.262	0.133	2.2189e-07	T cells	CD83	Ctrl
1.15823e-11	0.24027	0.766	0.631	2.26827e-07	T cells	TUBA1B	Ctrl
1.3908e-11	0.211753	0.567	0.397	2.72374e-07	T cells	ACAP1	Ctrl
1.40505e-11	0.219828	0.361	0.215	2.75165e-07	T cells	SRSF7	Ctrl
1.43937e-11	0.248593	0.362	0.222	2.81887e-07	T cells	ENO1	Ctrl
1.48696e-11	0.203167	0.388	0.232	2.91206e-07	T cells	UBE2L3	Ctrl
2.08711e-11	-0.292061	0.115	0.217	4.08739e-07	T cells	CLEC2D	Ctrl
2.3935e-11	0.192631	0.326	0.184	4.68744e-07	T cells	CIB1	Ctrl
2.90391e-11	0.199354	0.551	0.396	5.68702e-07	T cells	ENSMMUG00000046124	Ctrl
2.99683e-11	0.232663	0.266	0.139	5.86898e-07	T cells	SLC16A3	Ctrl
3.02255e-11	0.202	0.382	0.232	5.91937e-07	T cells	GNL3	Ctrl
3.35415e-11	0.243367	0.409	0.257	6.56877e-07	T cells	PFKL	Ctrl
3.49426e-11	0.226568	0.566	0.404	6.84316e-07	T cells	PTP4A2	Ctrl
3.53183e-11	0.232622	0.398	0.246	6.91673e-07	T cells	VASP	Ctrl
3.82541e-11	0.333453	0.218	0.105	7.49168e-07	T cells	LGALS3	Ctrl
4.20644e-11	0.244023	0.35	0.209	8.23788e-07	T cells	PNPLA8	Ctrl
4.37834e-11	0.258129	0.603	0.46	8.57455e-07	T cells	EZR	Ctrl
4.57374e-11	0.183334	0.118	0.035	8.95722e-07	T cells	WARS	Ctrl
4.67758e-11	-0.211366	0.039	0.114	9.16057e-07	T cells	CAVIN2	Ctrl
4.79012e-11	0.195438	0.165	0.066	9.38097e-07	T cells	SLC39A8	Ctrl
5.24286e-11	0.24686	0.791	0.664	1.02676e-06	T cells	HSPA5	Ctrl
5.31665e-11	0.216709	0.227	0.111	1.04121e-06	T cells	TLE3	Ctrl
5.67948e-11	0.221697	0.388	0.238	1.11227e-06	T cells	PPP1R18	Ctrl
6.06953e-11	-0.216666	0.045	0.124	1.18866e-06	T cells	ENSMMUG00000044643	Ctrl
6.22505e-11	-1.16935	0.318	0.423	1.21911e-06	T cells	HBA2	Ctrl
6.31564e-11	0.227208	0.774	0.652	1.23686e-06	T cells	CUTA	Ctrl
7.37282e-11	0.185244	0.366	0.217	1.44389e-06	T cells	AKR1B1	Ctrl
8.72212e-11	0.1976	0.253	0.13	1.70814e-06	T cells	CTDP1	Ctrl
8.82257e-11	0.183353	0.42	0.263	1.72781e-06	T cells	RBM38	Ctrl
1.0546e-10	0.220776	0.69	0.535	2.06532e-06	T cells	HMGA1	Ctrl
1.10848e-10	0.202888	0.761	0.659	2.17084e-06	T cells	ATP5G3	Ctrl
1.10985e-10	0.203107	0.232	0.117	2.17354e-06	T cells	ZNF330	Ctrl
1.16757e-10	0.227434	0.314	0.183	2.28656e-06	T cells	ANP32E	Ctrl
1.16769e-10	0.311788	0.808	0.743	2.2868e-06	T cells	ZFP36L2	Ctrl
1.58275e-10	0.24403	0.476	0.324	3.09965e-06	T cells	TGIF2	Ctrl
1.82075e-10	0.213294	0.684	0.545	3.56575e-06	T cells	COX7A2	Ctrl
1.85612e-10	0.253388	0.682	0.54	3.63503e-06	T cells	SNRPB	Ctrl
2.24598e-10	0.223967	0.349	0.213	4.39853e-06	T cells	CREM	Ctrl
2.3969e-10	0.271558	0.454	0.31	4.69409e-06	T cells	SQSTM1	Ctrl
2.49299e-10	0.20047	0.193	0.09	4.88227e-06	T cells	NUDT1	Ctrl
2.72566e-10	0.22484	0.686	0.566	5.33792e-06	T cells	VDAC2	Ctrl
3.39759e-10	0.211374	0.521	0.367	6.65384e-06	T cells	ENSMMUG00000006397	Ctrl
3.68999e-10	0.258846	0.344	0.211	7.22648e-06	T cells	TMEM2	Ctrl
4.1718e-10	0.199728	0.571	0.425	8.17005e-06	T cells	CCT4	Ctrl
4.64134e-10	0.187351	0.224	0.112	9.08961e-06	T cells	ENSMMUG00000018256	Ctrl
4.79455e-10	0.204897	0.334	0.198	9.38965e-06	T cells	MVP	Ctrl
5.30007e-10	0.199084	0.711	0.57	1.03797e-05	T cells	ENSMMUG00000019647	Ctrl
5.90216e-10	0.198483	0.74	0.612	1.15588e-05	T cells	SAP18	Ctrl
6.88816e-10	0.196633	0.268	0.146	1.34898e-05	T cells	ENSMMUG00000038487	Ctrl
7.20772e-10	0.194394	0.194	0.092	1.41156e-05	T cells	BICDL1	Ctrl
7.20869e-10	0.192117	0.908	0.861	1.41175e-05	T cells	CD3D	Ctrl
9.43476e-10	0.192003	0.383	0.244	1.8477e-05	T cells	CCNG1	Ctrl
1.01371e-09	-0.259855	0.107	0.197	1.98524e-05	T cells	ENSMMUG00000045612	Ctrl
1.46682e-09	0.185427	0.338	0.204	2.87262e-05	T cells	RGS19	Ctrl
1.63586e-09	0.27146	0.295	0.173	3.20367e-05	T cells	AHI1	Ctrl
1.96527e-09	0.200835	0.514	0.364	3.84878e-05	T cells	ENSMMUG00000023189	Ctrl
2.37331e-09	-0.197758	0.067	0.144	4.64789e-05	T cells	MAP3K1	Ctrl
2.43981e-09	0.195714	0.49	0.335	4.77812e-05	T cells	ENSMMUG00000012846	Ctrl
2.93735e-09	0.211039	0.442	0.304	5.7525e-05	T cells	TRMT10C	Ctrl
3.02641e-09	-0.230979	0.096	0.182	5.92693e-05	T cells	TRAT1	Ctrl
3.50593e-09	0.198511	0.441	0.3	6.866e-05	T cells	GTF3A	Ctrl
4.00947e-09	-0.210463	0.231	0.33	7.85215e-05	T cells	MGMT	Ctrl
4.58676e-09	0.184199	0.322	0.197	8.98271e-05	T cells	MMD	Ctrl
6.49148e-09	0.199069	0.404	0.27	0.000127129	T cells	HMGN4	Ctrl
7.88521e-09	-0.249627	0.288	0.383	0.000154424	T cells	KMT2A	Ctrl
8.94685e-09	0.204438	0.157	0.071	0.000175215	T cells	TIPARP	Ctrl
1.08944e-08	0.190422	0.316	0.192	0.000213355	T cells	NOLC1	Ctrl
1.27638e-08	-0.243248	0.568	0.64	0.000249967	T cells	ENSMMUG00000041391	Ctrl
1.63987e-08	0.185209	0.302	0.185	0.000321151	T cells	ENSMMUG00000011896	Ctrl
1.91073e-08	0.235774	0.311	0.192	0.000374197	T cells	SRI	Ctrl
2.1166e-08	0.202493	0.426	0.292	0.000414516	T cells	FUS	Ctrl
2.19526e-08	0.215975	0.448	0.316	0.000429919	T cells	RANBP1	Ctrl
2.79709e-08	0.182874	0.571	0.417	0.000547782	T cells	RWDD1	Ctrl
2.88143e-08	0.272898	0.464	0.349	0.0005643	T cells	ARID5B	Ctrl
2.96536e-08	0.219069	0.468	0.335	0.000580737	T cells	P4HB	Ctrl
3.41244e-08	0.197632	0.404	0.274	0.000668292	T cells	YWHAH	Ctrl
4.00001e-08	-0.206931	0.619	0.675	0.000783361	T cells	GPX4	Ctrl
4.13725e-08	0.193942	0.442	0.318	0.000810239	T cells	PSMB3	Ctrl
5.06493e-08	-0.212869	0.051	0.117	0.000991917	T cells	NFIX	Ctrl
5.9419e-08	0.186883	0.286	0.173	0.00116366	T cells	FKBP4	Ctrl
6.82794e-08	0.192444	0.496	0.363	0.00133718	T cells	SP110	Ctrl
6.89239e-08	-0.218866	0.051	0.116	0.00134981	T cells	ENSMMUG00000044391	Ctrl
6.98856e-08	0.185859	0.64	0.509	0.00136864	T cells	POLR1D	Ctrl
8.8787e-08	0.194227	0.471	0.333	0.0017388	T cells	SNRPE	Ctrl
9.02103e-08	0.236331	0.282	0.172	0.00176668	T cells	RGS2	Ctrl
9.04328e-08	-0.191849	0.265	0.351	0.00177104	T cells	HYI	Ctrl
9.82621e-08	-0.38473	0.523	0.572	0.00192437	T cells	HIST1H1D	Ctrl
1.07178e-07	-0.236024	0.211	0.301	0.00209896	T cells	RASSF3	Ctrl
1.28238e-07	-0.190169	0.682	0.704	0.0025114	T cells	JAK1	Ctrl
1.36948e-07	0.214509	0.323	0.211	0.00268198	T cells	CHORDC1	Ctrl
1.3847e-07	0.203885	0.403	0.279	0.0027118	T cells	GPR65	Ctrl
1.56949e-07	-0.237943	0.071	0.14	0.0030737	T cells	AGER	Ctrl
1.81577e-07	0.275135	0.492	0.388	0.00355601	T cells	CA6	Ctrl
1.83861e-07	0.197906	0.522	0.397	0.00360074	T cells	C15orf63	Ctrl
1.92317e-07	0.198218	0.346	0.233	0.00376633	T cells	ING2	Ctrl
1.99552e-07	-0.224758	0.593	0.632	0.00390803	T cells	APBB1IP	Ctrl
2.49738e-07	0.19907	0.281	0.18	0.00489088	T cells	GLRX	Ctrl
2.60318e-07	-0.19036	0.047	0.105	0.00509806	T cells	FAM176B	Ctrl
3.21732e-07	0.212197	0.466	0.341	0.0063008	T cells	CLIC1	Ctrl
3.62049e-07	-0.239891	0.487	0.559	0.00709036	T cells	LUC7L3	Ctrl
4.32958e-07	0.233058	0.398	0.294	0.00847904	T cells	MANF	Ctrl
4.38734e-07	-0.223179	0.41	0.474	0.00859217	T cells	CARHSP1	Ctrl
5.21171e-07	0.193128	0.448	0.323	0.0102066	T cells	UBAC2	Ctrl
6.32403e-07	-0.18538	0.609	0.663	0.012385	T cells	PNISR	Ctrl
6.96769e-07	0.191986	0.387	0.277	0.0136455	T cells	IDH2	Ctrl
8.71719e-07	-0.19171	0.393	0.467	0.0170718	T cells	CD48	Ctrl
9.02465e-07	-0.211058	0.144	0.221	0.0176739	T cells	PCMTD1	Ctrl
9.58539e-07	-0.187316	0.115	0.185	0.018772	T cells	ZNF652	Ctrl
9.6474e-07	0.205364	0.12	0.054	0.0188935	T cells	CTLA4	Ctrl
1.10079e-06	0.185018	0.664	0.514	0.0215579	T cells	PPP1R15A	Ctrl
1.12718e-06	-0.221619	0.713	0.728	0.0220747	T cells	HIST2H2AA4	Ctrl
1.32726e-06	0.190976	0.533	0.407	0.025993	T cells	COMT	Ctrl
1.37584e-06	0.529123	0.339	0.295	0.0269445	T cells	ENSMMUG00000022489	Ctrl
1.58176e-06	-0.188542	0.59	0.627	0.0309772	T cells	IFI27L2	Ctrl
2.14323e-06	-0.24422	0.218	0.296	0.0419731	T cells	MID1IP1	Ctrl
2.20249e-06	-0.183375	0.323	0.393	0.0431336	T cells	MGST3	Ctrl
2.05472e-96	1.4142	0.992	0.87	4.02396e-92	iNKT/MAIT	GZMB	Ctrl
2.42271e-91	1.9569	0.685	0.012	4.74463e-87	iNKT/MAIT	S100A9	Ctrl
7.29033e-77	-1.62407	0.775	1	1.42774e-72	iNKT/MAIT	ENSMMUG00000023712	Ctrl
1.7273e-63	1.03244	0.93	0.716	3.38274e-59	iNKT/MAIT	NKG7	Ctrl
1.47472e-56	1.08883	0.831	0.494	2.88809e-52	iNKT/MAIT	LDHA	Ctrl
1.17134e-55	-1.15541	0.8	0.894	2.29395e-51	iNKT/MAIT	KLRB1	Ctrl
3.56676e-55	1.37316	0.454	0	6.98514e-51	iNKT/MAIT	S100A8	Ctrl
9.7288e-54	1.2745	0.856	0.607	1.90529e-49	iNKT/MAIT	ENSMMUG00000018679	Ctrl
1.1347e-52	-1.2865	0.317	0.742	2.22221e-48	iNKT/MAIT	S100A4	Ctrl
3.76116e-51	1.2286	0.489	0.036	7.36586e-47	iNKT/MAIT	SOD2	Ctrl
3.80371e-51	1.14124	0.431	0.002	7.44918e-47	iNKT/MAIT	LCN2	Ctrl
2.19588e-48	1.21737	0.408	0	4.30042e-44	iNKT/MAIT	CCL20	Ctrl
3.93862e-48	1.04192	0.753	0.354	7.71339e-44	iNKT/MAIT	PSME2	Ctrl
6.55859e-46	-1.72798	0.054	0.427	1.28443e-41	iNKT/MAIT	ENSMMUG00000014786	Ctrl
4.01442e-45	0.679582	0.967	0.855	7.86184e-41	iNKT/MAIT	HSP90AB1	Ctrl
2.30228e-44	0.486694	0.994	0.981	4.50878e-40	iNKT/MAIT	ENSMMUG00000044002	Ctrl
9.12154e-42	-0.479556	1	1	1.78636e-37	iNKT/MAIT	ENSMMUG00000028701	Ctrl
4.0967e-41	-0.966466	0.155	0.552	8.02297e-37	iNKT/MAIT	YPEL3	Ctrl
5.11891e-41	1.33915	0.406	0.027	1.00249e-36	iNKT/MAIT	IFI27	Ctrl
4.96354e-39	0.831605	0.849	0.617	9.72059e-35	iNKT/MAIT	EIF4A1	Ctrl
8.7861e-39	-0.42664	0.992	1	1.72067e-34	iNKT/MAIT	ENSMMUG00000028703	Ctrl
1.26869e-38	1.18748	0.845	0.518	2.48459e-34	iNKT/MAIT	ENSMMUG00000042343	Ctrl
7.75038e-36	0.927344	0.517	0.13	1.51783e-31	iNKT/MAIT	SAMSN1	Ctrl
1.72728e-34	0.574404	0.973	0.933	3.3827e-30	iNKT/MAIT	ACTB	Ctrl
2.77241e-34	0.84434	0.666	0.313	5.42949e-30	iNKT/MAIT	ENSMMUG00000006206	Ctrl
2.00681e-33	1.00871	0.668	0.34	3.93013e-29	iNKT/MAIT	ENSMMUG00000023454	Ctrl
5.06747e-33	0.553586	0.986	0.805	9.92413e-29	iNKT/MAIT	MT-ND4	Ctrl
5.58748e-33	0.866642	0.784	0.492	1.09425e-28	iNKT/MAIT	APOL2	Ctrl
3.00415e-32	-1.19817	0.505	0.819	5.88332e-28	iNKT/MAIT	ENSMMUG00000042961	Ctrl
1.71746e-31	0.634739	0.841	0.696	3.36347e-27	iNKT/MAIT	ENSMMUG00000045620	Ctrl
2.12735e-31	0.502433	0.996	0.998	4.16621e-27	iNKT/MAIT	MT-CO2	Ctrl
3.74531e-31	0.872146	0.507	0.142	7.33481e-27	iNKT/MAIT	CREM	Ctrl
1.1673e-30	-0.654859	0.526	0.836	2.28605e-26	iNKT/MAIT	ENSMMUG00000005593	Ctrl
3.88354e-30	-0.616607	0.802	0.855	7.60552e-26	iNKT/MAIT	RPS20	Ctrl
5.423e-29	0.694241	0.8	0.578	1.06204e-24	iNKT/MAIT	PSMB9	Ctrl
2.77767e-28	0.425875	0.955	0.92	5.43978e-24	iNKT/MAIT	ENSMMUG00000012140	Ctrl
3.26932e-28	0.797365	0.779	0.576	6.40264e-24	iNKT/MAIT	ENSMMUG00000041670	Ctrl
4.79431e-28	0.780506	0.54	0.198	9.38917e-24	iNKT/MAIT	ENSMMUG00000010322	Ctrl
1.21891e-27	-0.548995	0.893	0.911	2.38712e-23	iNKT/MAIT	ENSMMUG00000009019	Ctrl
5.14578e-27	-0.766159	0.035	0.284	1.00775e-22	iNKT/MAIT	HPGD	Ctrl
1.28568e-26	0.555127	0.885	0.812	2.51788e-22	iNKT/MAIT	PFN1	Ctrl
2.27904e-26	0.958608	0.827	0.598	4.46328e-22	iNKT/MAIT	GNLY	Ctrl
5.92114e-26	0.799782	0.315	0.039	1.1596e-21	iNKT/MAIT	WFDC2	Ctrl
6.99101e-26	0.728028	0.606	0.263	1.36912e-21	iNKT/MAIT	CCND2	Ctrl
2.20513e-25	0.744569	0.718	0.492	4.31853e-21	iNKT/MAIT	SLC2A11	Ctrl
6.25079e-25	0.750852	0.816	0.641	1.22415e-20	iNKT/MAIT	RARRES3	Ctrl
6.41401e-25	-0.322051	0.951	0.961	1.25612e-20	iNKT/MAIT	ENSMMUG00000017928	Ctrl
1.04904e-24	-0.330818	0.967	0.952	2.05443e-20	iNKT/MAIT	ENSMMUG00000003867	Ctrl
1.17322e-24	0.712545	0.619	0.304	2.29763e-20	iNKT/MAIT	CLEC2B	Ctrl
1.19018e-24	-0.377008	0.936	0.916	2.33084e-20	iNKT/MAIT	RPL18	Ctrl
2.03599e-24	0.738562	0.221	0	3.98728e-20	iNKT/MAIT	ENSMMUG00000028669	Ctrl
2.32922e-24	0.653527	0.819	0.573	4.56155e-20	iNKT/MAIT	HSPA5	Ctrl
3.97173e-24	0.574908	0.806	0.588	7.77823e-20	iNKT/MAIT	PSMB8	Ctrl
1.00798e-23	0.628279	0.794	0.617	1.97403e-19	iNKT/MAIT	TUBA1B	Ctrl
2.5332e-23	0.51062	0.849	0.723	4.96103e-19	iNKT/MAIT	ENSMMUG00000013136	Ctrl
5.02578e-23	0.834295	0.32	0.06	9.84248e-19	iNKT/MAIT	IFI6	Ctrl
5.04124e-23	0.798365	0.821	0.554	9.87277e-19	iNKT/MAIT	NFKBIA	Ctrl
6.47974e-23	0.45546	0.934	0.851	1.26899e-18	iNKT/MAIT	HSPA8	Ctrl
1.17021e-22	0.673906	0.28	0.034	2.29174e-18	iNKT/MAIT	MMP7	Ctrl
2.61733e-22	-0.772251	0.583	0.778	5.12579e-18	iNKT/MAIT	CD52	Ctrl
3.71304e-22	0.729455	0.575	0.299	7.27163e-18	iNKT/MAIT	MANF	Ctrl
1.00101e-21	0.668673	0.21	0.005	1.96038e-17	iNKT/MAIT	IL1B	Ctrl
3.21956e-21	0.6451	0.748	0.513	6.30519e-17	iNKT/MAIT	ENSMMUG00000048806	Ctrl
1.09672e-20	0.602563	0.623	0.333	2.14782e-16	iNKT/MAIT	LGALS3	Ctrl
1.24693e-20	0.594301	0.734	0.516	2.44199e-16	iNKT/MAIT	ENSMMUG00000000983	Ctrl
1.66906e-20	0.65125	0.542	0.251	3.26869e-16	iNKT/MAIT	SEC11C	Ctrl
2.28888e-20	-0.390799	0.887	0.899	4.48254e-16	iNKT/MAIT	RPL27A	Ctrl
3.3112e-20	-0.405099	0.907	0.916	6.48465e-16	iNKT/MAIT	RPL14	Ctrl
3.5346e-20	0.701501	0.474	0.19	6.92216e-16	iNKT/MAIT	IRF8	Ctrl
4.15727e-20	0.565279	0.52	0.219	8.14159e-16	iNKT/MAIT	SFT2D1	Ctrl
5.06007e-20	0.620365	0.517	0.214	9.90964e-16	iNKT/MAIT	TNFRSF1B	Ctrl
5.14213e-20	0.618855	0.709	0.501	1.00704e-15	iNKT/MAIT	SEC61B	Ctrl
5.20668e-20	0.650378	0.287	0.053	1.01968e-15	iNKT/MAIT	WARS	Ctrl
5.60933e-20	0.545623	0.435	0.149	1.09853e-15	iNKT/MAIT	BHLHE40	Ctrl
5.61337e-20	0.667274	0.513	0.224	1.09932e-15	iNKT/MAIT	MAP3K8	Ctrl
2.39181e-19	0.493641	0.866	0.66	4.68413e-15	iNKT/MAIT	CD63	Ctrl
2.4975e-19	0.593436	0.464	0.178	4.89111e-15	iNKT/MAIT	FASLG	Ctrl
2.55499e-19	0.622868	0.775	0.557	5.0037e-15	iNKT/MAIT	GIMAP4	Ctrl
1.29036e-18	0.621553	0.47	0.198	2.52703e-14	iNKT/MAIT	RANBP1	Ctrl
2.65344e-18	0.624325	0.447	0.173	5.1965e-14	iNKT/MAIT	SDF2L1	Ctrl
2.81291e-18	0.471753	0.821	0.665	5.5088e-14	iNKT/MAIT	SSR4	Ctrl
3.18467e-18	0.609304	0.48	0.202	6.23685e-14	iNKT/MAIT	C15orf63	Ctrl
3.87467e-18	-0.471736	0.74	0.836	7.58815e-14	iNKT/MAIT	ITM2B	Ctrl
3.96312e-18	0.547397	0.575	0.299	7.76137e-14	iNKT/MAIT	PDIA6	Ctrl
4.4005e-18	0.634388	0.383	0.125	8.61794e-14	iNKT/MAIT	SLC16A3	Ctrl
5.00527e-18	0.567973	0.262	0.048	9.80233e-14	iNKT/MAIT	APOL6	Ctrl
6.20703e-18	-0.322385	0.909	0.923	1.21559e-13	iNKT/MAIT	RPL30	Ctrl
7.27809e-18	0.515018	0.398	0.135	1.42534e-13	iNKT/MAIT	HSPA9	Ctrl
8.37401e-18	0.593988	0.458	0.19	1.63997e-13	iNKT/MAIT	UBALD2	Ctrl
1.46674e-17	0.591716	0.322	0.089	2.87247e-13	iNKT/MAIT	PCNA	Ctrl
2.48622e-17	0.631727	0.221	0.029	4.86902e-13	iNKT/MAIT	G0S2	Ctrl
2.97934e-17	-0.323919	0.928	0.908	5.83475e-13	iNKT/MAIT	RPS10	Ctrl
3.72332e-17	0.563551	0.311	0.082	7.29175e-13	iNKT/MAIT	CDK6	Ctrl
3.95393e-17	-0.615351	0.454	0.68	7.74338e-13	iNKT/MAIT	GZMM	Ctrl
3.9778e-17	0.630006	0.509	0.246	7.79012e-13	iNKT/MAIT	NR4A2	Ctrl
4.33812e-17	0.542585	0.371	0.128	8.49577e-13	iNKT/MAIT	C19orf70	Ctrl
4.42561e-17	0.5489	0.711	0.523	8.66712e-13	iNKT/MAIT	SNRPB	Ctrl
6.74005e-17	0.543507	0.217	0.029	1.31997e-12	iNKT/MAIT	IRF7	Ctrl
7.99875e-17	0.364604	0.95	0.928	1.56647e-12	iNKT/MAIT	ACTG1	Ctrl
8.3005e-17	0.55665	0.598	0.34	1.62557e-12	iNKT/MAIT	FAM46C	Ctrl
1.00495e-16	0.406433	0.874	0.795	1.9681e-12	iNKT/MAIT	MYL6	Ctrl
1.17864e-16	0.56371	0.779	0.561	2.30825e-12	iNKT/MAIT	ENSMMUG00000002083	Ctrl
1.93482e-16	0.532533	0.34	0.113	3.78916e-12	iNKT/MAIT	EBNA1BP2	Ctrl
2.01009e-16	0.566079	0.734	0.518	3.93657e-12	iNKT/MAIT	IRF1	Ctrl
2.03049e-16	0.594428	0.225	0.036	3.97652e-12	iNKT/MAIT	GBP2	Ctrl
2.2011e-16	-0.997472	0.14	0.349	4.31064e-12	iNKT/MAIT	ENSMMUG00000046078	Ctrl
2.25348e-16	0.674623	0.155	0.002	4.41322e-12	iNKT/MAIT	CCL2	Ctrl
2.26176e-16	-0.851763	0.388	0.581	4.42944e-12	iNKT/MAIT	GZMK	Ctrl
2.56242e-16	0.376622	0.878	0.798	5.01824e-12	iNKT/MAIT	CFL1	Ctrl
2.69406e-16	-0.581766	0.285	0.508	5.27604e-12	iNKT/MAIT	CD48	Ctrl
3.16537e-16	1.07648	0.289	0.08	6.19905e-12	iNKT/MAIT	CD83	Ctrl
3.5877e-16	0.606591	0.485	0.219	7.02615e-12	iNKT/MAIT	STAT3	Ctrl
4.39186e-16	0.535843	0.417	0.166	8.60101e-12	iNKT/MAIT	RUNX3	Ctrl
4.58823e-16	0.580816	0.577	0.333	8.98559e-12	iNKT/MAIT	HSPD1	Ctrl
4.80987e-16	0.546307	0.357	0.125	9.41964e-12	iNKT/MAIT	ENSMMUG00000037977	Ctrl
4.83067e-16	0.551331	0.676	0.472	9.46038e-12	iNKT/MAIT	SLC25A5	Ctrl
5.43536e-16	0.385835	0.847	0.711	1.06446e-11	iNKT/MAIT	RPS17L	Ctrl
6.38763e-16	-0.699078	0.146	0.359	1.25095e-11	iNKT/MAIT	RNASE1	Ctrl
6.89546e-16	0.533062	0.602	0.345	1.35041e-11	iNKT/MAIT	ENSMMUG00000048072	Ctrl
7.11986e-16	0.629573	0.27	0.067	1.39435e-11	iNKT/MAIT	LST1	Ctrl
7.75617e-16	0.519898	0.322	0.096	1.51897e-11	iNKT/MAIT	HIC1	Ctrl
8.07144e-16	0.66519	0.384	0.147	1.58071e-11	iNKT/MAIT	NFKBIZ	Ctrl
1.04579e-15	0.546624	0.408	0.164	2.04808e-11	iNKT/MAIT	ARRB2	Ctrl
1.06363e-15	-0.263527	0.938	0.918	2.08301e-11	iNKT/MAIT	RPS23	Ctrl
1.2791e-15	0.555635	0.28	0.075	2.505e-11	iNKT/MAIT	MCM7	Ctrl
1.38849e-15	-0.280161	0.915	0.911	2.71922e-11	iNKT/MAIT	ENSMMUG00000011870	Ctrl
2.22098e-15	-0.578712	0.256	0.47	4.34956e-11	iNKT/MAIT	CD2	Ctrl
2.6258e-15	-0.606153	0.214	0.431	5.14237e-11	iNKT/MAIT	AHNAK	Ctrl
2.9766e-15	0.436409	0.289	0.08	5.82938e-11	iNKT/MAIT	BOP1	Ctrl
3.12399e-15	-0.545558	0.433	0.631	6.11802e-11	iNKT/MAIT	PTPN22	Ctrl
3.42288e-15	0.440155	0.812	0.687	6.70336e-11	iNKT/MAIT	PSME1	Ctrl
4.02426e-15	0.567364	0.501	0.263	7.88112e-11	iNKT/MAIT	HNRNPAB	Ctrl
4.62018e-15	0.425992	0.781	0.639	9.04815e-11	iNKT/MAIT	PSMA7	Ctrl
6.32689e-15	0.483263	0.217	0.039	1.23906e-10	iNKT/MAIT	MCM3	Ctrl
6.44005e-15	0.536898	0.427	0.181	1.26122e-10	iNKT/MAIT	CALR	Ctrl
7.79501e-15	0.569478	0.363	0.14	1.52657e-10	iNKT/MAIT	NUDT1	Ctrl
8.19647e-15	0.521311	0.315	0.099	1.6052e-10	iNKT/MAIT	IL4R	Ctrl
8.88852e-15	0.579665	0.48	0.234	1.74073e-10	iNKT/MAIT	APOBEC3H	Ctrl
9.8427e-15	0.464979	0.61	0.383	1.92759e-10	iNKT/MAIT	COX7A2	Ctrl
1.03076e-14	0.561401	0.233	0.051	2.01865e-10	iNKT/MAIT	UPP1	Ctrl
1.25653e-14	0.342999	0.909	0.822	2.4608e-10	iNKT/MAIT	HNRNPA2B1	Ctrl
1.59526e-14	-0.320301	0.883	0.887	3.12416e-10	iNKT/MAIT	RPL10A	Ctrl
1.62349e-14	0.61154	0.439	0.205	3.17943e-10	iNKT/MAIT	GPR65	Ctrl
1.8191e-14	0.473465	0.206	0.036	3.56253e-10	iNKT/MAIT	MCM4	Ctrl
1.88032e-14	0.500896	0.272	0.075	3.68242e-10	iNKT/MAIT	STAT1	Ctrl
2.15378e-14	0.522152	0.732	0.569	4.21797e-10	iNKT/MAIT	NCL	Ctrl
2.17712e-14	0.379999	0.19	0.027	4.26367e-10	iNKT/MAIT	MCM6	Ctrl
2.48273e-14	0.505923	0.309	0.096	4.86218e-10	iNKT/MAIT	PDIA4	Ctrl
2.86235e-14	0.759118	0.538	0.32	5.60563e-10	iNKT/MAIT	FCGR3	Ctrl
3.04719e-14	0.556074	0.315	0.111	5.96761e-10	iNKT/MAIT	BCL2	Ctrl
3.58837e-14	0.514887	0.575	0.32	7.02746e-10	iNKT/MAIT	CTSC	Ctrl
4.02675e-14	0.448086	0.353	0.133	7.88599e-10	iNKT/MAIT	ENO1	Ctrl
4.10954e-14	0.787795	0.208	0.039	8.04812e-10	iNKT/MAIT	TNFRSF18	Ctrl
4.34078e-14	0.588764	0.235	0.055	8.50098e-10	iNKT/MAIT	CAPG	Ctrl
4.35687e-14	-0.55777	0.212	0.422	8.53248e-10	iNKT/MAIT	AOAH	Ctrl
4.40699e-14	0.757302	0.181	0.024	8.63065e-10	iNKT/MAIT	RGS16	Ctrl
4.98075e-14	0.50585	0.198	0.034	9.7543e-10	iNKT/MAIT	CISH	Ctrl
7.08447e-14	0.38486	0.862	0.766	1.38742e-09	iNKT/MAIT	CLIC1	Ctrl
7.25449e-14	0.448742	0.317	0.108	1.42072e-09	iNKT/MAIT	MRPL17	Ctrl
8.32358e-14	0.615873	0.472	0.241	1.63009e-09	iNKT/MAIT	TMEM2	Ctrl
8.92055e-14	0.507075	0.656	0.424	1.747e-09	iNKT/MAIT	HSP90B1	Ctrl
9.26764e-14	-0.480478	0.076	0.248	1.81497e-09	iNKT/MAIT	EVI2B	Ctrl
1.06386e-13	0.358216	0.889	0.822	2.08346e-09	iNKT/MAIT	ARPC2	Ctrl
1.22505e-13	0.43799	0.45	0.214	2.39914e-09	iNKT/MAIT	ENSMMUG00000013258	Ctrl
1.46471e-13	0.431117	0.258	0.07	2.86849e-09	iNKT/MAIT	VARS	Ctrl
1.74231e-13	0.432088	0.32	0.113	3.41214e-09	iNKT/MAIT	COX7A1	Ctrl
1.81097e-13	0.466234	0.559	0.323	3.54661e-09	iNKT/MAIT	NUCB2	Ctrl
2.33768e-13	0.554482	0.417	0.188	4.57811e-09	iNKT/MAIT	MYO1E	Ctrl
2.55623e-13	0.364848	0.221	0.048	5.00612e-09	iNKT/MAIT	MCM5	Ctrl
2.83445e-13	0.338672	0.994	0.957	5.55099e-09	iNKT/MAIT	MT-ATP6	Ctrl
4.50055e-13	0.40396	0.433	0.198	8.81387e-09	iNKT/MAIT	CISD3	Ctrl
4.52245e-13	0.50045	0.414	0.193	8.85677e-09	iNKT/MAIT	ENSMMUG00000006971	Ctrl
5.39204e-13	0.414256	0.478	0.234	1.05598e-08	iNKT/MAIT	CDV3	Ctrl
5.59982e-13	0.481569	0.85	0.725	1.09667e-08	iNKT/MAIT	ID2	Ctrl
5.92713e-13	-0.468325	0.223	0.431	1.16077e-08	iNKT/MAIT	TTF1	Ctrl
5.9678e-13	0.36844	0.833	0.72	1.16873e-08	iNKT/MAIT	ENSMMUG00000018854	Ctrl
7.08763e-13	-0.25535	0.953	0.942	1.38804e-08	iNKT/MAIT	ENSMMUG00000005494	Ctrl
7.55662e-13	0.432756	0.493	0.253	1.47989e-08	iNKT/MAIT	ENSMMUG00000012448	Ctrl
8.00011e-13	0.584665	0.305	0.106	1.56674e-08	iNKT/MAIT	ENSMMUG00000046124	Ctrl
8.96858e-13	0.469758	0.623	0.402	1.75641e-08	iNKT/MAIT	P4HB	Ctrl
1.0171e-12	0.398222	0.821	0.614	1.9919e-08	iNKT/MAIT	ITGB2	Ctrl
1.12635e-12	-0.263026	0.899	0.892	2.20585e-08	iNKT/MAIT	RPL19	Ctrl
1.17967e-12	-0.551224	0.054	0.202	2.31026e-08	iNKT/MAIT	SLC9A3R2	Ctrl
1.28197e-12	0.361635	0.827	0.72	2.51061e-08	iNKT/MAIT	TAGLN2	Ctrl
1.58132e-12	0.486922	0.359	0.152	3.09685e-08	iNKT/MAIT	ENSMMUG00000006397	Ctrl
1.6608e-12	0.467993	0.443	0.219	3.25251e-08	iNKT/MAIT	EIF3C	Ctrl
1.79696e-12	0.375493	0.118	0.002	3.51916e-08	iNKT/MAIT	BATF3	Ctrl
1.89132e-12	0.478261	0.493	0.26	3.70397e-08	iNKT/MAIT	ANP32E	Ctrl
2.0231e-12	-0.610776	0.243	0.431	3.96204e-08	iNKT/MAIT	SIGIRR	Ctrl
2.39724e-12	0.453101	0.491	0.267	4.69475e-08	iNKT/MAIT	RAD23A	Ctrl
2.75835e-12	-0.31619	0.889	0.882	5.40195e-08	iNKT/MAIT	FTL	Ctrl
2.86037e-12	0.476616	0.21	0.051	5.60176e-08	iNKT/MAIT	NFKB2	Ctrl
2.8887e-12	-0.429725	0.507	0.658	5.65723e-08	iNKT/MAIT	APBB1IP	Ctrl
2.91399e-12	0.377377	0.32	0.118	5.70677e-08	iNKT/MAIT	IRF9	Ctrl
2.93343e-12	-0.446185	0.045	0.188	5.74484e-08	iNKT/MAIT	CXCR6	Ctrl
3.42224e-12	-0.305438	0.868	0.858	6.70212e-08	iNKT/MAIT	TYROBP	Ctrl
3.56839e-12	-0.283523	0.903	0.88	6.98834e-08	iNKT/MAIT	RPL7A	Ctrl
4.10974e-12	0.309072	0.955	0.904	8.04852e-08	iNKT/MAIT	MAMU-B	Ctrl
4.247e-12	0.44753	0.217	0.055	8.31732e-08	iNKT/MAIT	HAVCR2	Ctrl
4.38e-12	-0.264813	0.917	0.92	8.57779e-08	iNKT/MAIT	RPL18A	Ctrl
5.00228e-12	0.422336	0.746	0.523	9.79646e-08	iNKT/MAIT	ND3	Ctrl
5.53263e-12	0.360662	0.746	0.455	1.08351e-07	iNKT/MAIT	MT-ND4L	Ctrl
5.59973e-12	0.523656	0.452	0.248	1.09665e-07	iNKT/MAIT	PRMT1	Ctrl
5.6355e-12	0.422381	0.274	0.096	1.10366e-07	iNKT/MAIT	NPM3	Ctrl
6.20962e-12	-0.314787	0.849	0.855	1.21609e-07	iNKT/MAIT	ENSMMUG00000028895	Ctrl
6.54689e-12	0.445796	0.406	0.195	1.28214e-07	iNKT/MAIT	GTF3A	Ctrl
6.84927e-12	0.602135	0.318	0.128	1.34136e-07	iNKT/MAIT	BCL2A1	Ctrl
7.21786e-12	0.438081	0.235	0.067	1.41355e-07	iNKT/MAIT	MCOLN2	Ctrl
7.95442e-12	-0.361209	0.771	0.814	1.55779e-07	iNKT/MAIT	CST7	Ctrl
9.015e-12	0.485399	0.435	0.217	1.7655e-07	iNKT/MAIT	SOCS1	Ctrl
9.59604e-12	0.387403	0.464	0.239	1.87929e-07	iNKT/MAIT	FUS	Ctrl
9.61606e-12	0.432032	0.639	0.451	1.88321e-07	iNKT/MAIT	HSPE1-MOB4	Ctrl
9.66142e-12	0.461246	0.402	0.19	1.89209e-07	iNKT/MAIT	DDX39A	Ctrl
1.17969e-11	0.471732	0.373	0.171	2.3103e-07	iNKT/MAIT	SURF4	Ctrl
1.18545e-11	-0.429661	0.031	0.157	2.32158e-07	iNKT/MAIT	CAV1	Ctrl
1.21426e-11	0.386765	0.247	0.077	2.37801e-07	iNKT/MAIT	ENSMMUG00000004924	Ctrl
1.39887e-11	0.441169	0.52	0.301	2.73955e-07	iNKT/MAIT	CCT5	Ctrl
1.4846e-11	-0.485963	0.074	0.222	2.90744e-07	iNKT/MAIT	TCF7	Ctrl
1.58161e-11	0.474827	0.233	0.07	3.09743e-07	iNKT/MAIT	CRELD2	Ctrl
1.69056e-11	0.411175	0.447	0.234	3.31079e-07	iNKT/MAIT	GADD45GIP1	Ctrl
1.76138e-11	0.501619	0.513	0.287	3.44949e-07	iNKT/MAIT	RGS1	Ctrl
1.7715e-11	0.313023	0.136	0.014	3.46931e-07	iNKT/MAIT	METTL1	Ctrl
1.92515e-11	0.630112	0.423	0.212	3.77021e-07	iNKT/MAIT	IFNG	Ctrl
1.96689e-11	0.434034	0.332	0.142	3.85195e-07	iNKT/MAIT	RPA3	Ctrl
1.99977e-11	0.369207	0.19	0.043	3.91635e-07	iNKT/MAIT	SHMT2	Ctrl
2.13751e-11	0.358054	0.724	0.53	4.1861e-07	iNKT/MAIT	EDF1	Ctrl
2.33304e-11	0.401635	0.773	0.653	4.56902e-07	iNKT/MAIT	EMP3	Ctrl
2.34762e-11	0.324023	0.216	0.058	4.59758e-07	iNKT/MAIT	PTRH1	Ctrl
2.51377e-11	-0.531395	0.047	0.178	4.92296e-07	iNKT/MAIT	ENSMMUG00000045612	Ctrl
2.786e-11	0.450553	0.594	0.405	5.4561e-07	iNKT/MAIT	C19orf10	Ctrl
3.13146e-11	0.443088	0.151	0.024	6.13265e-07	iNKT/MAIT	FHL2	Ctrl
3.14106e-11	-0.49964	0.216	0.402	6.15145e-07	iNKT/MAIT	7SK.101	Ctrl
3.19578e-11	0.372866	0.75	0.559	6.25861e-07	iNKT/MAIT	ENSMMUG00000001858	Ctrl
3.22355e-11	0.455892	0.623	0.46	6.31299e-07	iNKT/MAIT	RAN	Ctrl
3.70154e-11	0.316884	0.934	0.834	7.24909e-07	iNKT/MAIT	GZMH	Ctrl
3.8582e-11	-0.349458	0.027	0.145	7.5559e-07	iNKT/MAIT	ENSMMUG00000044806	Ctrl
4.14477e-11	0.505645	0.546	0.33	8.11711e-07	iNKT/MAIT	SH3BP5	Ctrl
4.95e-11	0.391889	0.361	0.159	9.69408e-07	iNKT/MAIT	LAP3	Ctrl
5.19678e-11	-0.326072	0.012	0.111	1.01774e-06	iNKT/MAIT	ENSMMUG00000040625	Ctrl
5.35925e-11	0.434649	0.334	0.14	1.04956e-06	iNKT/MAIT	HM13	Ctrl
6.12507e-11	0.372308	0.406	0.205	1.19953e-06	iNKT/MAIT	LSM2	Ctrl
6.71194e-11	0.309305	0.891	0.836	1.31447e-06	iNKT/MAIT	CORO1A	Ctrl
7.10788e-11	0.368764	0.115	0.007	1.39201e-06	iNKT/MAIT	NTRK1	Ctrl
7.26707e-11	0.311952	0.183	0.041	1.42318e-06	iNKT/MAIT	KDELR2	Ctrl
7.59164e-11	0.293651	0.12	0.01	1.48675e-06	iNKT/MAIT	NDFIP2	Ctrl
8.32091e-11	-0.403796	0.085	0.236	1.62957e-06	iNKT/MAIT	ZBTB38	Ctrl
8.79285e-11	-0.434123	0.095	0.248	1.72199e-06	iNKT/MAIT	ENSMMUG00000047819	Ctrl
1.05845e-10	0.46624	0.544	0.361	2.07287e-06	iNKT/MAIT	CCT2	Ctrl
1.07252e-10	0.437111	0.515	0.313	2.10042e-06	iNKT/MAIT	ATP5G1	Ctrl
1.14106e-10	0.36842	0.518	0.306	2.23466e-06	iNKT/MAIT	ERH	Ctrl
1.20585e-10	-0.580587	0.2	0.383	2.36153e-06	iNKT/MAIT	ITM2C	Ctrl
1.26752e-10	0.436077	0.46	0.265	2.48232e-06	iNKT/MAIT	ENSMMUG00000019837	Ctrl
1.29082e-10	0.303074	0.138	0.019	2.52794e-06	iNKT/MAIT	GNPDA1	Ctrl
1.32474e-10	0.342182	0.101	0.002	2.59437e-06	iNKT/MAIT	CALHM6	Ctrl
1.41329e-10	-0.318223	0.021	0.13	2.76779e-06	iNKT/MAIT	EMP2	Ctrl
1.53513e-10	0.356718	0.188	0.046	3.0064e-06	iNKT/MAIT	CTU2	Ctrl
1.82327e-10	0.45656	0.495	0.304	3.57068e-06	iNKT/MAIT	ISG20	Ctrl
1.84164e-10	-0.385662	0.031	0.147	3.60667e-06	iNKT/MAIT	CAV2	Ctrl
1.89079e-10	-0.343388	0.012	0.106	3.70291e-06	iNKT/MAIT	GAPDHS	Ctrl
1.91009e-10	0.401929	0.637	0.463	3.74072e-06	iNKT/MAIT	ENSMMUG00000022451	Ctrl
2.11031e-10	0.356258	0.117	0.01	4.13284e-06	iNKT/MAIT	CXCL2	Ctrl
2.20105e-10	-0.435093	0.146	0.304	4.31053e-06	iNKT/MAIT	CCNDBP1	Ctrl
2.22066e-10	0.361857	0.441	0.224	4.34894e-06	iNKT/MAIT	SRSF7	Ctrl
2.26071e-10	-0.187001	0.951	0.942	4.42738e-06	iNKT/MAIT	RPS27A	Ctrl
2.49593e-10	0.352877	0.134	0.019	4.88802e-06	iNKT/MAIT	CARS	Ctrl
2.63145e-10	0.520396	0.431	0.243	5.15344e-06	iNKT/MAIT	APOBEC3G	Ctrl
2.64267e-10	0.421434	0.654	0.463	5.17541e-06	iNKT/MAIT	SPCS2	Ctrl
2.73788e-10	0.452175	0.311	0.133	5.36187e-06	iNKT/MAIT	ODC1	Ctrl
3.30715e-10	0.3881	0.35	0.161	6.47672e-06	iNKT/MAIT	SH2D2A	Ctrl
3.55827e-10	-0.280682	0.885	0.887	6.96852e-06	iNKT/MAIT	ENSMMUG00000007433	Ctrl
3.78424e-10	-0.428649	0.056	0.186	7.41106e-06	iNKT/MAIT	SPARC	Ctrl
3.87916e-10	0.333298	0.151	0.029	7.59695e-06	iNKT/MAIT	RRP9	Ctrl
3.9211e-10	0.535723	0.363	0.178	7.67909e-06	iNKT/MAIT	SAT1	Ctrl
4.16413e-10	0.394376	0.468	0.263	8.15503e-06	iNKT/MAIT	DCTN3	Ctrl
4.63381e-10	0.395167	0.468	0.265	9.07485e-06	iNKT/MAIT	PSMB3	Ctrl
4.95422e-10	0.322393	0.117	0.012	9.70235e-06	iNKT/MAIT	ENSMMUG00000020594	Ctrl
5.48493e-10	0.387857	0.272	0.106	1.07417e-05	iNKT/MAIT	GANAB	Ctrl
7.04258e-10	0.404661	0.381	0.188	1.37922e-05	iNKT/MAIT	DDX21	Ctrl
7.66101e-10	0.35881	0.315	0.137	1.50033e-05	iNKT/MAIT	ENSMMUG00000010207	Ctrl
8.932e-10	-0.443648	0.033	0.142	1.74924e-05	iNKT/MAIT	PECAM1	Ctrl
9.7417e-10	0.324641	0.128	0.019	1.90782e-05	iNKT/MAIT	MCM2	Ctrl
1.00558e-09	0.433195	0.305	0.137	1.96932e-05	iNKT/MAIT	METRNL	Ctrl
1.03904e-09	0.324115	0.202	0.06	2.03485e-05	iNKT/MAIT	TOMM40	Ctrl
1.18432e-09	0.416397	0.703	0.53	2.31937e-05	iNKT/MAIT	ENSMMUG00000022311	Ctrl
1.18531e-09	0.315459	0.988	0.986	2.32131e-05	iNKT/MAIT	ENSMMUG00000028699	Ctrl
1.23374e-09	0.375136	0.72	0.578	2.41615e-05	iNKT/MAIT	HNRNPDL	Ctrl
1.35733e-09	0.335415	0.188	0.053	2.65819e-05	iNKT/MAIT	FKBP4	Ctrl
1.37719e-09	0.403524	0.581	0.398	2.69708e-05	iNKT/MAIT	ENSMMUG00000038181	Ctrl
1.41869e-09	0.379468	0.132	0.022	2.77836e-05	iNKT/MAIT	OSM	Ctrl
1.56445e-09	0.414605	0.61	0.424	3.06383e-05	iNKT/MAIT	CYTIP	Ctrl
1.74864e-09	-0.237483	0.88	0.918	3.42454e-05	iNKT/MAIT	ENSMMUG00000003073	Ctrl
1.84043e-09	0.307284	0.212	0.067	3.6043e-05	iNKT/MAIT	SMCO4	Ctrl
1.84752e-09	0.313288	0.384	0.193	3.61819e-05	iNKT/MAIT	ENSMMUG00000012709	Ctrl
1.87352e-09	0.36482	0.396	0.21	3.6691e-05	iNKT/MAIT	RBM8A	Ctrl
2.01177e-09	-0.498677	0.138	0.282	3.93986e-05	iNKT/MAIT	SCML4	Ctrl
2.17776e-09	0.238794	0.159	0.036	4.26492e-05	iNKT/MAIT	EXOSC5	Ctrl
2.27713e-09	0.383778	0.338	0.159	4.45953e-05	iNKT/MAIT	CCDC88C	Ctrl
2.47183e-09	0.331362	0.307	0.135	4.84083e-05	iNKT/MAIT	GNL3	Ctrl
2.52907e-09	0.499367	0.146	0.031	4.95293e-05	iNKT/MAIT	LTA	Ctrl
2.70343e-09	0.384889	0.583	0.402	5.2944e-05	iNKT/MAIT	PSMB6	Ctrl
2.89397e-09	0.31741	0.315	0.137	5.66755e-05	iNKT/MAIT	WDR46	Ctrl
2.97e-09	0.278379	0.173	0.046	5.81645e-05	iNKT/MAIT	DUS1L	Ctrl
3.11276e-09	-0.442608	0.074	0.2	6.09602e-05	iNKT/MAIT	SPSB3	Ctrl
3.79863e-09	-0.323857	0.021	0.116	7.43924e-05	iNKT/MAIT	TCP11L2	Ctrl
3.90904e-09	-0.535005	0.148	0.289	7.65546e-05	iNKT/MAIT	ANXA5	Ctrl
3.9904e-09	0.365509	0.377	0.195	7.81479e-05	iNKT/MAIT	STOML2	Ctrl
4.15531e-09	-0.252913	0.829	0.877	8.13776e-05	iNKT/MAIT	ENSMMUG00000010691	Ctrl
4.1729e-09	0.383434	0.299	0.133	8.17222e-05	iNKT/MAIT	FRMD4B	Ctrl
4.20334e-09	0.271197	0.204	0.065	8.23181e-05	iNKT/MAIT	LFNG	Ctrl
4.62705e-09	-0.519003	0.165	0.311	9.06162e-05	iNKT/MAIT	TGFBR3	Ctrl
4.63781e-09	0.352535	0.287	0.125	9.08268e-05	iNKT/MAIT	ENSMMUG00000019376	Ctrl
4.92142e-09	0.379294	0.289	0.125	9.63811e-05	iNKT/MAIT	PTP4A1	Ctrl
5.07832e-09	0.322788	0.256	0.101	9.94539e-05	iNKT/MAIT	NFKBIB	Ctrl
5.17545e-09	-0.42213	0.064	0.181	0.000101356	iNKT/MAIT	PDCD4	Ctrl
5.38155e-09	0.31815	0.206	0.067	0.000105392	iNKT/MAIT	RUVBL1	Ctrl
6.02116e-09	0.33798	0.223	0.08	0.000117918	iNKT/MAIT	NOLC1	Ctrl
6.038e-09	-0.322928	0.689	0.778	0.000118248	iNKT/MAIT	PNRC1	Ctrl
6.12162e-09	0.440099	0.567	0.393	0.000119886	iNKT/MAIT	SERPINB1	Ctrl
6.57395e-09	-0.309921	0.031	0.133	0.000128744	iNKT/MAIT	ENSMMUG00000041947	Ctrl
6.88501e-09	0.329406	0.278	0.118	0.000134836	iNKT/MAIT	ENSMMUG00000007331	Ctrl
6.93836e-09	0.378173	0.468	0.27	0.000135881	iNKT/MAIT	ENSMMUG00000011896	Ctrl
8.34916e-09	0.197436	0.577	0.376	0.00016351	iNKT/MAIT	DNAJA1	Ctrl
8.39741e-09	-0.287802	0.783	0.817	0.000164455	iNKT/MAIT	GMFG	Ctrl
8.44392e-09	0.283242	0.173	0.048	0.000165366	iNKT/MAIT	PABPC4	Ctrl
8.46092e-09	0.343651	0.148	0.034	0.000165699	iNKT/MAIT	C3	Ctrl
8.68523e-09	0.343274	0.379	0.193	0.000170092	iNKT/MAIT	PSMB2	Ctrl
9.19981e-09	-0.367014	0.05	0.161	0.000180169	iNKT/MAIT	AGER	Ctrl
9.31007e-09	0.269615	0.163	0.043	0.000182328	iNKT/MAIT	MRPS27	Ctrl
9.48868e-09	0.346093	0.318	0.152	0.000185826	iNKT/MAIT	EIF3B	Ctrl
9.91368e-09	0.363519	0.285	0.128	0.000194149	iNKT/MAIT	ADAM8	Ctrl
1.03188e-08	0.264449	0.276	0.116	0.000202084	iNKT/MAIT	NOC3L	Ctrl
1.05307e-08	0.344818	0.268	0.111	0.000206233	iNKT/MAIT	MAPKAPK2	Ctrl
1.1854e-08	0.34281	0.416	0.224	0.000232148	iNKT/MAIT	ABCF1	Ctrl
1.19908e-08	-0.446271	0.342	0.496	0.000234828	iNKT/MAIT	UTRN	Ctrl
1.21233e-08	-0.393135	0.132	0.272	0.000237422	iNKT/MAIT	TSPAN32	Ctrl
1.24008e-08	-0.44769	0.052	0.164	0.000242857	iNKT/MAIT	COL4A1	Ctrl
1.24174e-08	0.198619	0.138	0.029	0.000243183	iNKT/MAIT	ITPRIPL1	Ctrl
1.29509e-08	0.339829	0.25	0.101	0.00025363	iNKT/MAIT	ENSMMUG00000039892	Ctrl
1.32746e-08	0.360757	0.466	0.292	0.000259969	iNKT/MAIT	ENSMMUG00000006937	Ctrl
1.35749e-08	0.264667	0.437	0.243	0.000265851	iNKT/MAIT	NDUFS6	Ctrl
1.464e-08	-0.417804	0.074	0.19	0.00028671	iNKT/MAIT	ENSMMUG00000001411	Ctrl
1.5096e-08	0.378182	0.526	0.352	0.00029564	iNKT/MAIT	APRT	Ctrl
1.51774e-08	0.313984	0.219	0.082	0.000297235	iNKT/MAIT	ZYX	Ctrl
1.54758e-08	0.356782	0.452	0.258	0.000303077	iNKT/MAIT	HERC1	Ctrl
1.55818e-08	0.313905	0.383	0.205	0.000305155	iNKT/MAIT	PSMD7	Ctrl
1.57816e-08	0.240396	0.2	0.065	0.000309067	iNKT/MAIT	HELLS	Ctrl
1.62347e-08	0.362297	0.491	0.313	0.00031794	iNKT/MAIT	POMP	Ctrl
1.62496e-08	-0.294973	0.812	0.817	0.000318232	iNKT/MAIT	ENSMMUG00000006598	Ctrl
1.75557e-08	0.301788	0.117	0.019	0.00034381	iNKT/MAIT	CCR3	Ctrl
1.77232e-08	0.275581	0.107	0.014	0.000347091	iNKT/MAIT	IPO4	Ctrl
1.77453e-08	0.378785	0.41	0.231	0.000347524	iNKT/MAIT	FERMT3	Ctrl
1.81064e-08	0.31384	0.394	0.217	0.000354596	iNKT/MAIT	YWHAQ	Ctrl
1.91901e-08	0.305587	0.111	0.017	0.000375819	iNKT/MAIT	SLC39A8	Ctrl
2.04988e-08	0.303792	0.144	0.034	0.000401448	iNKT/MAIT	AHI1	Ctrl
2.3239e-08	0.329264	0.627	0.47	0.000455113	iNKT/MAIT	COPE	Ctrl
2.3536e-08	0.306792	0.132	0.029	0.000460928	iNKT/MAIT	PDE4D	Ctrl
2.35802e-08	0.378034	0.555	0.376	0.000461795	iNKT/MAIT	PDIA3	Ctrl
2.45901e-08	-0.377098	0.054	0.164	0.000481573	iNKT/MAIT	GNG11	Ctrl
2.52721e-08	0.287442	0.109	0.017	0.000494928	iNKT/MAIT	ARF4	Ctrl
2.76907e-08	0.36985	0.231	0.092	0.000542295	iNKT/MAIT	VEGFA	Ctrl
2.81135e-08	0.323429	0.196	0.067	0.000550574	iNKT/MAIT	HEBP2	Ctrl
3.12258e-08	0.222936	0.142	0.034	0.000611525	iNKT/MAIT	VCL	Ctrl
3.21775e-08	0.344621	0.561	0.383	0.000630164	iNKT/MAIT	ENSMMUG00000044281	Ctrl
3.45201e-08	-0.412601	0.186	0.328	0.000676041	iNKT/MAIT	SAMD3	Ctrl
3.67981e-08	0.314653	0.221	0.087	0.000720654	iNKT/MAIT	IMPDH2	Ctrl
3.94638e-08	0.330506	0.19	0.065	0.000772858	iNKT/MAIT	EZH2	Ctrl
4.05872e-08	0.321917	0.194	0.067	0.00079486	iNKT/MAIT	SSRP1	Ctrl
4.09055e-08	0.324835	0.357	0.176	0.000801094	iNKT/MAIT	ENSMMUG00000013256	Ctrl
4.36079e-08	0.326222	0.711	0.564	0.000854017	iNKT/MAIT	TPM3	Ctrl
4.48184e-08	0.29641	0.808	0.704	0.000877723	iNKT/MAIT	LCP1	Ctrl
4.53622e-08	0.341435	0.454	0.275	0.000888373	iNKT/MAIT	PSMA4	Ctrl
4.55346e-08	-0.354389	0.73	0.754	0.00089175	iNKT/MAIT	ENSMMUG00000043473	Ctrl
4.81654e-08	0.378933	0.55	0.386	0.000943271	iNKT/MAIT	CYC1	Ctrl
5.08648e-08	0.351913	0.534	0.364	0.000996137	iNKT/MAIT	TMEM258	Ctrl
5.10741e-08	-0.494346	0.192	0.337	0.00100023	iNKT/MAIT	HIST1H1E	Ctrl
5.14867e-08	0.214671	0.117	0.022	0.00100832	iNKT/MAIT	LMNB2	Ctrl
5.16412e-08	0.317211	0.336	0.171	0.00101134	iNKT/MAIT	SNRPA1	Ctrl
5.41371e-08	0.292813	0.383	0.2	0.00106022	iNKT/MAIT	DDIT4	Ctrl
5.42028e-08	0.324936	0.332	0.166	0.00106151	iNKT/MAIT	NOP58	Ctrl
5.79293e-08	0.373633	0.373	0.207	0.00113449	iNKT/MAIT	LMAN1	Ctrl
5.963e-08	0.363191	0.485	0.299	0.00116779	iNKT/MAIT	CCT4	Ctrl
6.18094e-08	-0.456622	0.212	0.345	0.00121047	iNKT/MAIT	TERF2IP	Ctrl
6.28212e-08	0.265357	0.124	0.027	0.00123029	iNKT/MAIT	STARD4	Ctrl
6.50691e-08	-0.390084	0.581	0.643	0.00127431	iNKT/MAIT	SMDT1	Ctrl
6.66712e-08	0.317688	0.216	0.084	0.00130569	iNKT/MAIT	SLC38A5	Ctrl
6.83013e-08	0.36627	0.439	0.27	0.00133761	iNKT/MAIT	NUDC	Ctrl
7.58204e-08	0.340051	0.367	0.202	0.00148487	iNKT/MAIT	TCEB1	Ctrl
7.8413e-08	0.328527	0.546	0.373	0.00153564	iNKT/MAIT	CANX	Ctrl
7.93294e-08	0.383432	0.392	0.224	0.00155359	iNKT/MAIT	ILF3	Ctrl
8.22102e-08	0.344357	0.151	0.043	0.00161001	iNKT/MAIT	LMNB1	Ctrl
8.73942e-08	-0.407163	0.049	0.149	0.00171153	iNKT/MAIT	ENSMMUG00000012608	Ctrl
8.98402e-08	-0.206207	0.92	0.923	0.00175943	iNKT/MAIT	ENSMMUG00000007551	Ctrl
9.00316e-08	0.375991	0.109	0.019	0.00176318	iNKT/MAIT	ITGB7	Ctrl
9.09257e-08	0.314314	0.344	0.181	0.00178069	iNKT/MAIT	STIP1	Ctrl
9.10746e-08	0.296665	0.225	0.092	0.0017836	iNKT/MAIT	HIF1A	Ctrl
9.76787e-08	0.396112	0.695	0.581	0.00191294	iNKT/MAIT	PPIB	Ctrl
1.0188e-07	0.3023	0.262	0.116	0.00199523	iNKT/MAIT	HSPA4	Ctrl
1.03566e-07	-0.185579	0.903	0.908	0.00202825	iNKT/MAIT	ENSMMUG00000016085	Ctrl
1.08591e-07	0.299474	0.406	0.224	0.00212664	iNKT/MAIT	TMED2	Ctrl
1.10948e-07	0.38946	0.256	0.118	0.00217281	iNKT/MAIT	APOBEC3F	Ctrl
1.11257e-07	-0.387075	0.115	0.239	0.00217886	iNKT/MAIT	SEC24B	Ctrl
1.16111e-07	0.353356	0.6	0.422	0.00227391	iNKT/MAIT	VASP	Ctrl
1.21712e-07	-0.31281	0.033	0.123	0.00238361	iNKT/MAIT	NGFRAP1	Ctrl
1.24677e-07	-0.361371	0.093	0.212	0.00244167	iNKT/MAIT	DPEP2	Ctrl
1.33454e-07	-0.285617	0.033	0.123	0.00261356	iNKT/MAIT	SH2D1A	Ctrl
1.39892e-07	0.289548	0.567	0.376	0.00273964	iNKT/MAIT	HNRNPR	Ctrl
1.40587e-07	-0.199381	0.899	0.892	0.00275325	iNKT/MAIT	RPS27	Ctrl
1.45027e-07	0.332763	0.447	0.267	0.0028402	iNKT/MAIT	IVNS1ABP	Ctrl
1.50245e-07	0.29303	0.28	0.133	0.00294239	iNKT/MAIT	ENSMMUG00000005007	Ctrl
1.50269e-07	0.325025	0.45	0.28	0.00294287	iNKT/MAIT	NDUFB6	Ctrl
1.52197e-07	0.202526	0.181	0.06	0.00298063	iNKT/MAIT	SEC13	Ctrl
1.53944e-07	0.320768	0.495	0.33	0.00301484	iNKT/MAIT	ENSMMUG00000015861	Ctrl
1.54386e-07	0.349126	0.33	0.173	0.00302349	iNKT/MAIT	ENSMMUG00000011646	Ctrl
1.56755e-07	-0.384555	0.338	0.475	0.0030699	iNKT/MAIT	GLIPR1	Ctrl
1.569e-07	-0.183504	0.951	0.947	0.00307274	iNKT/MAIT	TPT1	Ctrl
1.5943e-07	0.365057	0.718	0.643	0.00312229	iNKT/MAIT	ZFP36L2	Ctrl
1.62134e-07	-0.29362	0.029	0.116	0.00317522	iNKT/MAIT	HSBP1L1	Ctrl
1.64128e-07	0.271011	0.883	0.749	0.00321428	iNKT/MAIT	CD69	Ctrl
1.74981e-07	0.218983	0.122	0.029	0.00342684	iNKT/MAIT	PAICS	Ctrl
1.79437e-07	0.308633	0.367	0.202	0.00351409	iNKT/MAIT	TRIM28	Ctrl
1.84059e-07	0.269553	0.179	0.06	0.00360461	iNKT/MAIT	KLHL2	Ctrl
1.91396e-07	0.318712	0.577	0.398	0.00374829	iNKT/MAIT	ARHGDIA	Ctrl
2.05263e-07	0.330396	0.264	0.123	0.00401988	iNKT/MAIT	MKI67IP	Ctrl
2.08397e-07	0.280637	0.144	0.041	0.00408125	iNKT/MAIT	UTP20	Ctrl
2.1594e-07	0.269694	0.726	0.578	0.00422897	iNKT/MAIT	HNRNPF	Ctrl
2.22204e-07	-0.424028	0.509	0.6	0.00435163	iNKT/MAIT	FXYD5	Ctrl
2.31009e-07	0.297396	0.369	0.205	0.00452408	iNKT/MAIT	PDCD5	Ctrl
2.31303e-07	0.342911	0.293	0.147	0.00452984	iNKT/MAIT	FOSL2	Ctrl
2.41775e-07	0.332483	0.548	0.373	0.00473492	iNKT/MAIT	CCND3	Ctrl
2.51244e-07	0.272422	0.122	0.029	0.00492037	iNKT/MAIT	CTSH	Ctrl
2.54726e-07	0.312868	0.377	0.212	0.00498855	iNKT/MAIT	ATP1A1	Ctrl
2.67525e-07	0.290882	0.746	0.593	0.00523921	iNKT/MAIT	TRA2B	Ctrl
2.72177e-07	0.326405	0.254	0.116	0.00533032	iNKT/MAIT	OSTM1	Ctrl
2.75596e-07	-0.303476	0.717	0.771	0.00539727	iNKT/MAIT	ENSMMUG00000000050	Ctrl
3.09691e-07	0.246128	0.175	0.06	0.00606499	iNKT/MAIT	TIMM44	Ctrl
3.26946e-07	-0.468755	0.146	0.267	0.00640292	iNKT/MAIT	EFCC1	Ctrl
3.35006e-07	0.295879	0.369	0.205	0.00656075	iNKT/MAIT	ENSMMUG00000008149	Ctrl
3.37101e-07	0.260818	0.254	0.116	0.00660178	iNKT/MAIT	PSMD1	Ctrl
3.39267e-07	0.286196	0.365	0.207	0.00664421	iNKT/MAIT	DAZAP1	Ctrl
3.417e-07	0.320394	0.157	0.051	0.00669184	iNKT/MAIT	TUBB2B	Ctrl
3.43338e-07	0.316813	0.157	0.051	0.00672392	iNKT/MAIT	TASP1	Ctrl
3.45944e-07	-0.307141	0.043	0.133	0.00677497	iNKT/MAIT	CYB5A	Ctrl
3.49496e-07	0.255373	0.167	0.058	0.00684452	iNKT/MAIT	GNGT2	Ctrl
3.5309e-07	0.280455	0.553	0.376	0.00691491	iNKT/MAIT	ENSMMUG00000038373	Ctrl
3.60078e-07	0.277015	0.243	0.108	0.00705176	iNKT/MAIT	GPR68	Ctrl
3.60957e-07	0.33627	0.315	0.166	0.00706899	iNKT/MAIT	TPM4	Ctrl
3.65837e-07	0.288059	0.313	0.161	0.00716455	iNKT/MAIT	ENSMMUG00000006979	Ctrl
3.69243e-07	0.404838	0.563	0.407	0.00723125	iNKT/MAIT	ENSMMUG00000023138	Ctrl
3.76968e-07	0.216153	0.134	0.036	0.00738254	iNKT/MAIT	NOC4L	Ctrl
4.03364e-07	0.297001	0.317	0.159	0.00789949	iNKT/MAIT	MAPKAPK3	Ctrl
4.0648e-07	0.342303	0.542	0.373	0.00796051	iNKT/MAIT	WBSCR22	Ctrl
4.14758e-07	-0.215627	0.864	0.86	0.00812262	iNKT/MAIT	RPL24	Ctrl
4.3026e-07	0.236163	0.794	0.675	0.00842621	iNKT/MAIT	ENSMMUG00000009985	Ctrl
4.37292e-07	0.234982	0.169	0.058	0.00856393	iNKT/MAIT	GALE	Ctrl
4.42526e-07	0.224679	0.433	0.251	0.00866643	iNKT/MAIT	UBE2L6	Ctrl
4.48086e-07	0.227108	0.194	0.075	0.00877532	iNKT/MAIT	BOLA3	Ctrl
4.54473e-07	-0.388537	0.303	0.419	0.00890041	iNKT/MAIT	ENSMMUG00000038586	Ctrl
4.5503e-07	0.221763	0.375	0.207	0.0089113	iNKT/MAIT	ENSMMUG00000006104	Ctrl
4.65414e-07	0.247794	0.262	0.118	0.00911466	iNKT/MAIT	TIMP1	Ctrl
4.91225e-07	0.249878	0.151	0.048	0.00962014	iNKT/MAIT	GTPBP4	Ctrl
4.96214e-07	-0.369598	0.105	0.222	0.00971785	iNKT/MAIT	CNST	Ctrl
5.00439e-07	0.204036	0.12	0.029	0.00980059	iNKT/MAIT	POLD1	Ctrl
5.16687e-07	0.262462	0.118	0.029	0.0101188	iNKT/MAIT	AGTRAP	Ctrl
5.18899e-07	0.300977	0.45	0.28	0.0101621	iNKT/MAIT	HSD17B10	Ctrl
5.29988e-07	0.472375	0.157	0.053	0.0103793	iNKT/MAIT	LIF	Ctrl
5.69429e-07	0.236857	0.837	0.759	0.0111517	iNKT/MAIT	ENSMMUG00000006492	Ctrl
5.69932e-07	0.243554	0.181	0.067	0.0111616	iNKT/MAIT	TCERG1	Ctrl
6.00046e-07	0.236749	0.315	0.161	0.0117513	iNKT/MAIT	PSMD14	Ctrl
6.21922e-07	0.295219	0.649	0.518	0.0121797	iNKT/MAIT	PSMB1	Ctrl
6.36504e-07	0.246802	0.285	0.14	0.0124653	iNKT/MAIT	UFD1	Ctrl
6.41962e-07	0.365591	0.513	0.366	0.0125722	iNKT/MAIT	SH3KBP1	Ctrl
6.46164e-07	0.294906	0.336	0.181	0.0126545	iNKT/MAIT	APEX1	Ctrl
6.49443e-07	0.222325	0.109	0.024	0.0127187	iNKT/MAIT	ENSMMUG00000021752	Ctrl
6.91556e-07	0.23405	0.161	0.055	0.0135434	iNKT/MAIT	DAP3	Ctrl
7.00094e-07	0.254883	0.252	0.118	0.0137106	iNKT/MAIT	ALYREF	Ctrl
7.03042e-07	0.342133	0.476	0.325	0.0137684	iNKT/MAIT	PHPT1	Ctrl
7.13374e-07	0.238576	0.223	0.094	0.0139707	iNKT/MAIT	AAMP	Ctrl
7.54551e-07	-0.265738	0.039	0.125	0.0147771	iNKT/MAIT	ENSMMUG00000038662	Ctrl
7.70076e-07	0.321466	0.332	0.186	0.0150812	iNKT/MAIT	ENSMMUG00000009302	Ctrl
8.32722e-07	-0.350141	0.037	0.12	0.016308	iNKT/MAIT	CCND1	Ctrl
8.33943e-07	0.197609	0.188	0.072	0.0163319	iNKT/MAIT	IFRD2	Ctrl
9.16748e-07	0.277012	0.641	0.496	0.0179536	iNKT/MAIT	NDUFA11	Ctrl
9.17681e-07	0.28387	0.404	0.239	0.0179719	iNKT/MAIT	AHSA1	Ctrl
9.4743e-07	0.189006	0.117	0.029	0.0185545	iNKT/MAIT	NOP16	Ctrl
9.49106e-07	0.310912	0.221	0.099	0.0185873	iNKT/MAIT	NBN	Ctrl
9.92423e-07	0.239763	0.153	0.051	0.0194356	iNKT/MAIT	CRCP	Ctrl
1.00261e-06	0.311162	0.46	0.299	0.0196352	iNKT/MAIT	RNH1	Ctrl
1.03586e-06	-0.227464	0.85	0.841	0.0202863	iNKT/MAIT	EEF1D	Ctrl
1.03973e-06	0.345314	0.526	0.361	0.0203621	iNKT/MAIT	GIMAP6	Ctrl
1.03974e-06	-0.291506	0.049	0.137	0.0203623	iNKT/MAIT	ADAMTS7	Ctrl
1.09232e-06	0.320569	0.223	0.101	0.021392	iNKT/MAIT	ZNF267	Ctrl
1.10813e-06	0.29872	0.548	0.4	0.0217015	iNKT/MAIT	ENSMMUG00000042390	Ctrl
1.1527e-06	0.214705	0.128	0.036	0.0225745	iNKT/MAIT	RFC4	Ctrl
1.15741e-06	0.21494	0.276	0.135	0.0226668	iNKT/MAIT	ERGIC2	Ctrl
1.24226e-06	0.25486	0.54	0.378	0.0243285	iNKT/MAIT	NDUFB2	Ctrl
1.24445e-06	0.474414	0.596	0.467	0.0243713	iNKT/MAIT	GZMA	Ctrl
1.28559e-06	-0.331463	0.157	0.277	0.0251769	iNKT/MAIT	KIAA0040	Ctrl
1.32564e-06	0.1915	0.12	0.031	0.0259613	iNKT/MAIT	TFRC	Ctrl
1.43867e-06	0.247953	0.15	0.051	0.0281749	iNKT/MAIT	DSN1	Ctrl
1.47005e-06	0.207559	0.223	0.096	0.0287894	iNKT/MAIT	MLEC	Ctrl
1.55995e-06	-0.363169	0.107	0.217	0.0305501	iNKT/MAIT	EGFL7	Ctrl
1.59356e-06	0.231046	0.216	0.094	0.0312082	iNKT/MAIT	SSSCA1	Ctrl
1.59739e-06	0.260548	0.373	0.212	0.0312832	iNKT/MAIT	GLS	Ctrl
1.64036e-06	0.300305	0.61	0.472	0.0321248	iNKT/MAIT	H2AFZ	Ctrl
1.68164e-06	0.286809	0.225	0.101	0.0329332	iNKT/MAIT	SFTPD	Ctrl
1.72717e-06	0.195336	0.21	0.089	0.033825	iNKT/MAIT	POLR3K	Ctrl
1.73418e-06	0.257658	0.235	0.111	0.0339621	iNKT/MAIT	MCTS1	Ctrl
1.74952e-06	0.26066	0.408	0.248	0.0342626	iNKT/MAIT	YJEFN3	Ctrl
1.7669e-06	0.279119	0.676	0.518	0.0346029	iNKT/MAIT	GNG5	Ctrl
1.81362e-06	0.300684	0.289	0.152	0.035518	iNKT/MAIT	SND1	Ctrl
1.85029e-06	0.245261	0.196	0.082	0.036236	iNKT/MAIT	MALSU1	Ctrl
1.93666e-06	0.293318	0.437	0.284	0.0379275	iNKT/MAIT	ENSMMUG00000003509	Ctrl
1.94296e-06	0.278256	0.33	0.183	0.0380509	iNKT/MAIT	SPCS3	Ctrl
2.00762e-06	0.324734	0.641	0.504	0.0393173	iNKT/MAIT	SERBP1	Ctrl
2.10379e-06	0.255426	0.258	0.128	0.0412006	iNKT/MAIT	CDK4	Ctrl
2.16183e-06	0.269761	0.317	0.171	0.0423373	iNKT/MAIT	SYNCRIP	Ctrl
2.18345e-06	0.262858	0.214	0.096	0.0427606	iNKT/MAIT	HN1	Ctrl
2.1861e-06	0.221339	0.128	0.039	0.0428126	iNKT/MAIT	WDR76	Ctrl
2.21081e-06	0.24374	0.332	0.188	0.0432966	iNKT/MAIT	UBA2	Ctrl
2.22412e-06	0.200971	0.136	0.043	0.0435572	iNKT/MAIT	LRRC59	Ctrl
2.24588e-06	-0.291388	0.136	0.258	0.0439834	iNKT/MAIT	SLC9A9	Ctrl
2.33442e-06	-0.390144	0.035	0.113	0.0457173	iNKT/MAIT	CALCRL	Ctrl
2.4434e-06	0.245218	0.41	0.258	0.0478515	iNKT/MAIT	TUBB4B	Ctrl
2.47063e-06	0.318921	0.239	0.118	0.0483848	iNKT/MAIT	GADD45A	Ctrl
2.49734e-06	0.330027	0.324	0.183	0.0489079	iNKT/MAIT	RASGRP1	Ctrl
5.00855e-84	-2.14112	0.777	0.994	9.80875e-80	B cells	ENSMMUG00000023712	Ctrl
5.41982e-77	1.72163	0.653	0.006	1.06142e-72	B cells	S100A9	Ctrl
2.15382e-68	-1.87181	0.098	0.618	4.21805e-64	B cells	ENSMMUG00000014786	Ctrl
4.56193e-56	-0.506387	1	1	8.93409e-52	B cells	ENSMMUG00000028701	Ctrl
7.17803e-55	-0.501234	1	1	1.40575e-50	B cells	ENSMMUG00000028703	Ctrl
2.19775e-48	1.10619	0.462	0.006	4.30408e-44	B cells	LCN2	Ctrl
5.99216e-48	1.2795	0.448	0	1.1735e-43	B cells	S100A8	Ctrl
2.60998e-46	-1.56779	0.456	0.831	5.11138e-42	B cells	ENSMMUG00000042961	Ctrl
3.28589e-41	0.675178	0.926	0.701	6.43508e-37	B cells	ENSMMUG00000029730	Ctrl
1.66863e-40	0.943896	0.39	0	3.26785e-36	B cells	CCL20	Ctrl
5.04878e-39	0.444375	0.988	0.947	9.88753e-35	B cells	ENSMMUG00000023807	Ctrl
1.5598e-37	0.898539	0.795	0.432	3.05471e-33	B cells	ENSMMUG00000013257	Ctrl
4.49831e-36	0.462716	0.982	0.967	8.80949e-32	B cells	RPS15	Ctrl
8.19053e-36	0.343815	0.994	0.978	1.60403e-31	B cells	ENSMMUG00000004852	Ctrl
3.79997e-35	1.01826	0.713	0.324	7.44186e-31	B cells	IRF1	Ctrl
1.28636e-34	0.962791	0.865	0.609	2.51921e-30	B cells	CD83	Ctrl
1.60942e-34	1.14928	0.43	0.053	3.15188e-30	B cells	IFI27	Ctrl
2.36735e-33	0.899299	0.548	0.141	4.63622e-29	B cells	SOD2	Ctrl
7.66329e-33	0.803919	0.325	0	1.50078e-28	B cells	ENSMMUG00000028669	Ctrl
1.47326e-31	0.356575	0.986	0.961	2.88523e-27	B cells	ENSMMUG00000003295	Ctrl
3.12251e-31	0.356036	0.982	0.95	6.11512e-27	B cells	RPL19	Ctrl
3.02076e-30	0.55683	0.936	0.839	5.91586e-26	B cells	ENSMMUG00000018010	Ctrl
4.47668e-30	0.437314	0.98	0.947	8.76712e-26	B cells	ENSMMUG00000002848	Ctrl
5.03759e-30	0.468263	0.976	0.881	9.86561e-26	B cells	ENSMMUG00000021980	Ctrl
1.52502e-29	0.904412	0.474	0.116	2.9866e-25	B cells	RARRES3	Ctrl
1.02092e-27	0.418317	0.972	0.911	1.99936e-23	B cells	ENSMMUG00000004545	Ctrl
3.15164e-26	0.549997	0.853	0.648	6.17217e-22	B cells	PSMB9	Ctrl
3.7929e-26	0.352657	0.998	1	7.42802e-22	B cells	MT-CO2	Ctrl
4.66285e-26	0.730751	0.663	0.341	9.13172e-22	B cells	PSME2	Ctrl
7.69483e-25	-0.862691	0.225	0.532	1.50696e-20	B cells	PLTP	Ctrl
1.012e-24	0.288233	1	0.972	1.9819e-20	B cells	RPS27A	Ctrl
9.11908e-24	0.323784	0.984	0.95	1.78588e-19	B cells	RPS9	Ctrl
2.50408e-22	0.557213	0.343	0.058	4.904e-18	B cells	WFDC2	Ctrl
1.02016e-21	-0.889213	0.295	0.568	1.99788e-17	B cells	HIST2H2AA3	Ctrl
3.92044e-21	0.392905	1	0.934	7.67779e-17	B cells	MT-ND4	Ctrl
4.78719e-21	-0.831027	0.765	0.859	9.37524e-17	B cells	HIST2H2AA4	Ctrl
9.41193e-21	0.740783	0.574	0.271	1.84323e-16	B cells	LST1	Ctrl
1.05792e-20	0.482399	0.841	0.629	2.07183e-16	B cells	PSME1	Ctrl
2.39668e-20	0.500806	0.938	0.834	4.69365e-16	B cells	TXNIP	Ctrl
2.63186e-20	0.760609	0.305	0.053	5.15424e-16	B cells	BCL2A1	Ctrl
1.86111e-19	0.532408	0.803	0.562	3.64481e-15	B cells	NFKBIA	Ctrl
2.96697e-19	0.758963	0.275	0.036	5.81051e-15	B cells	ENSMMUG00000042343	Ctrl
2.5064e-18	-1.30094	0.283	0.512	4.90853e-14	B cells	HBA2	Ctrl
2.52062e-18	-0.751631	0.036	0.227	4.93639e-14	B cells	HPGD	Ctrl
2.52365e-18	0.322407	0.994	0.983	4.94231e-14	B cells	ND2	Ctrl
2.70637e-18	0.724422	0.243	0.025	5.30015e-14	B cells	G0S2	Ctrl
3.01448e-18	-0.789985	0.239	0.488	5.90357e-14	B cells	7SK.101	Ctrl
4.79913e-18	0.249949	0.992	0.975	9.39862e-14	B cells	TPT1	Ctrl
7.86558e-18	-0.692586	0.259	0.504	1.5404e-13	B cells	HIST1H1E	Ctrl
1.9858e-17	-0.678541	0.141	0.385	3.889e-13	B cells	RNASE1	Ctrl
5.91169e-17	0.578177	0.219	0.019	1.15775e-12	B cells	IL1B	Ctrl
6.383e-16	0.227621	0.998	0.964	1.25005e-11	B cells	ENSMMUG00000005494	Ctrl
8.18931e-16	0.435821	0.195	0.014	1.6038e-11	B cells	GBP2	Ctrl
1.39588e-15	0.33121	0.918	0.77	2.73369e-11	B cells	ENSMMUG00000043473	Ctrl
2.4465e-15	0.214591	0.984	0.97	4.79123e-11	B cells	RPS11	Ctrl
2.76003e-15	0.294734	0.944	0.845	5.40524e-11	B cells	EEF1D	Ctrl
4.09483e-15	0.32708	0.942	0.853	8.01931e-11	B cells	ENSMMUG00000028889	Ctrl
4.36194e-15	0.242964	0.984	0.956	8.54243e-11	B cells	ENSMMUG00000019370	Ctrl
4.78595e-15	0.258857	0.988	0.939	9.3728e-11	B cells	RPSA	Ctrl
6.30914e-15	0.472652	0.161	0.003	1.23558e-10	B cells	CCL2	Ctrl
6.34856e-15	0.226681	0.986	0.958	1.2433e-10	B cells	ENSMMUG00000002676	Ctrl
7.55517e-15	-0.321448	0.922	0.961	1.4796e-10	B cells	MAMU-B	Ctrl
9.2662e-15	0.381863	0.908	0.789	1.81469e-10	B cells	ND3	Ctrl
1.37257e-14	0.213241	0.984	0.964	2.68804e-10	B cells	RPL18	Ctrl
1.38361e-14	-0.624191	0.215	0.443	2.70967e-10	B cells	ENSMMUG00000047819	Ctrl
1.69967e-14	0.478636	0.257	0.055	3.32864e-10	B cells	IRF7	Ctrl
3.02807e-14	0.390677	0.189	0.019	5.93017e-10	B cells	ENSMMUG00000044639	Ctrl
4.43911e-14	0.387388	0.225	0.039	8.69355e-10	B cells	APOBEC3H	Ctrl
4.53843e-14	0.232785	0.986	0.958	8.88806e-10	B cells	RPL18A	Ctrl
5.66078e-14	0.433415	0.201	0.025	1.10861e-09	B cells	MMP7	Ctrl
9.26858e-14	0.231439	0.988	0.961	1.81516e-09	B cells	RPL8	Ctrl
1.39452e-13	0.277069	0.974	0.934	2.73103e-09	B cells	ENSMMUG00000000422	Ctrl
2.06744e-13	0.244112	0.968	0.925	4.04887e-09	B cells	RPL11	Ctrl
2.56226e-13	0.34579	0.843	0.673	5.01792e-09	B cells	ATP5G2	Ctrl
2.85639e-13	0.279943	0.992	0.992	5.59395e-09	B cells	ENSMMUG00000028699	Ctrl
3.61394e-13	0.228292	0.98	0.939	7.07753e-09	B cells	RPS5	Ctrl
4.22771e-13	0.235977	0.98	0.947	8.27954e-09	B cells	RPL7A	Ctrl
6.00071e-13	-0.496187	0.022	0.155	1.17518e-08	B cells	CAV1	Ctrl
6.51677e-13	0.498278	0.54	0.31	1.27625e-08	B cells	CYTIP	Ctrl
2.06663e-12	0.58292	0.177	0.022	4.04728e-08	B cells	ENSMMUG00000020102	Ctrl
2.09199e-12	0.224435	0.986	0.947	4.09695e-08	B cells	ENSMMUG00000009157	Ctrl
2.26976e-12	0.441927	0.265	0.075	4.4451e-08	B cells	STAT1	Ctrl
2.32647e-12	0.356991	0.793	0.554	4.55615e-08	B cells	ENSMMUG00000018679	Ctrl
4.02336e-12	0.391673	0.149	0.011	7.87935e-08	B cells	FOSL2	Ctrl
4.2578e-12	0.420836	0.213	0.047	8.33848e-08	B cells	SAMSN1	Ctrl
4.76927e-12	0.388525	0.171	0.022	9.34013e-08	B cells	CCR6	Ctrl
6.87748e-12	-0.452041	0.02	0.141	1.34689e-07	B cells	ENSMMUG00000045038	Ctrl
7.21559e-12	0.40077	0.329	0.127	1.4131e-07	B cells	UBE2L6	Ctrl
7.29075e-12	0.20512	0.982	0.958	1.42782e-07	B cells	ENSMMUG00000010029	Ctrl
8.71627e-12	0.388981	0.402	0.175	1.70699e-07	B cells	NXT1	Ctrl
1.13381e-11	0.198116	0.994	0.964	2.22045e-07	B cells	RPS19	Ctrl
1.42385e-11	-0.526133	0.072	0.224	2.78847e-07	B cells	ENSMMUG00000044806	Ctrl
1.55295e-11	0.199694	0.994	0.958	3.04131e-07	B cells	ENSMMUG00000013237	Ctrl
1.63254e-11	-0.257525	0.984	0.986	3.19717e-07	B cells	ENSMMUG00000012140	Ctrl
3.06021e-11	-0.426875	0.392	0.64	5.99312e-07	B cells	ENSMMUG00000044861	Ctrl
3.14219e-11	0.320892	0.715	0.479	6.15367e-07	B cells	SAT1	Ctrl
4.4292e-11	-0.479875	0.026	0.147	8.67414e-07	B cells	CAV2	Ctrl
4.5729e-11	-0.499963	0.05	0.191	8.95557e-07	B cells	HIST1H2BD	Ctrl
4.78621e-11	0.452374	0.295	0.108	9.3733e-07	B cells	LITAF	Ctrl
8.99714e-11	0.203191	0.996	0.978	1.762e-06	B cells	ENSMMUG00000003867	Ctrl
9.45889e-11	0.284434	0.116	0.003	1.85243e-06	B cells	CXCL2	Ctrl
1.11956e-10	0.34408	0.717	0.476	2.19255e-06	B cells	PPP1R15A	Ctrl
1.41927e-10	0.340673	0.4	0.186	2.7795e-06	B cells	SELL	Ctrl
2.01415e-10	0.361341	0.661	0.427	3.94452e-06	B cells	NCF1	Ctrl
2.35985e-10	-0.530958	0.062	0.199	4.62152e-06	B cells	5-8S-rRNA.2	Ctrl
2.9179e-10	0.214767	0.98	0.942	5.71441e-06	B cells	ENSMMUG00000038348	Ctrl
3.50295e-10	-0.377378	0.578	0.69	6.86018e-06	B cells	IFI27L2	Ctrl
3.91603e-10	0.197106	0.984	0.947	7.66916e-06	B cells	RPS10	Ctrl
4.26253e-10	0.359922	0.789	0.615	8.34775e-06	B cells	ISG20	Ctrl
4.3107e-10	0.410888	0.235	0.072	8.44207e-06	B cells	ENSMMUG00000001819	Ctrl
5.42581e-10	0.45122	0.271	0.1	1.06259e-05	B cells	HIF1A	Ctrl
5.62723e-10	-0.415101	0.173	0.349	1.10204e-05	B cells	ANXA4	Ctrl
6.58149e-10	0.207808	0.968	0.928	1.28892e-05	B cells	ENSMMUG00000003412	Ctrl
6.62993e-10	-0.611796	0.363	0.526	1.2984e-05	B cells	HIST1H1D	Ctrl
8.34402e-10	0.305243	0.173	0.036	1.63409e-05	B cells	GPR174	Ctrl
1.10867e-09	0.185328	0.962	0.939	2.17122e-05	B cells	ENSMMUG00000018391	Ctrl
1.43927e-09	0.356764	0.211	0.064	2.81867e-05	B cells	CUL9	Ctrl
1.44778e-09	0.213582	0.95	0.9	2.83534e-05	B cells	RPL23	Ctrl
1.59553e-09	0.402018	0.371	0.18	3.12469e-05	B cells	NR4A2	Ctrl
1.77338e-09	0.51676	0.554	0.363	3.47299e-05	B cells	ISCA1	Ctrl
2.63414e-09	0.340512	0.442	0.227	5.15869e-05	B cells	ZNRD1	Ctrl
3.26132e-09	0.238492	0.958	0.848	6.38696e-05	B cells	DDX5	Ctrl
3.33057e-09	-0.612804	0.388	0.557	6.52259e-05	B cells	C10orf10	Ctrl
3.85188e-09	0.358208	0.43	0.227	7.54351e-05	B cells	VAMP5	Ctrl
5.38269e-09	-0.379192	0.042	0.155	0.000105415	B cells	COL4A1	Ctrl
5.69973e-09	0.352874	0.51	0.302	0.000111623	B cells	RGS1	Ctrl
5.89319e-09	0.302114	0.197	0.055	0.000115412	B cells	TIMP1	Ctrl
7.27284e-09	0.325571	0.454	0.247	0.000142431	B cells	ACP5	Ctrl
7.82905e-09	0.287199	0.665	0.435	0.000153324	B cells	BLOC1S2	Ctrl
8.72168e-09	-0.441162	0.022	0.116	0.000170805	B cells	BCAM	Ctrl
9.05336e-09	-0.388652	0.03	0.133	0.000177301	B cells	SLC9A3R2	Ctrl
9.12053e-09	0.271941	0.145	0.028	0.000178617	B cells	EPSTI1	Ctrl
9.1785e-09	0.312626	0.472	0.26	0.000179752	B cells	FBL	Ctrl
9.45323e-09	-0.508325	0.239	0.402	0.000185132	B cells	AHNAK	Ctrl
9.61693e-09	0.317217	0.655	0.482	0.000188338	B cells	LDHA	Ctrl
1.04982e-08	0.433284	0.462	0.274	0.000205596	B cells	GPR65	Ctrl
1.3408e-08	0.374372	0.612	0.427	0.000262583	B cells	ZFP36L2	Ctrl
1.86071e-08	0.220658	0.93	0.85	0.000364402	B cells	BTF3	Ctrl
2.11098e-08	0.186212	0.974	0.956	0.000413414	B cells	RPS27	Ctrl
2.12057e-08	-0.635137	0.711	0.729	0.000415293	B cells	ENSMMUG00000032072	Ctrl
2.17689e-08	0.260967	0.717	0.526	0.000426323	B cells	GLTSCR2	Ctrl
2.29862e-08	0.216024	0.912	0.848	0.000450162	B cells	ENSMMUG00000001054	Ctrl
2.30438e-08	0.272708	0.775	0.612	0.000451289	B cells	SERP1	Ctrl
2.3105e-08	0.184955	0.966	0.917	0.000452488	B cells	RPL17-C18orf32	Ctrl
2.32605e-08	-0.425865	0.058	0.177	0.000455534	B cells	EPAS1	Ctrl
2.41807e-08	0.253907	0.131	0.022	0.000473555	B cells	NR4A3	Ctrl
2.63685e-08	0.299939	0.394	0.197	0.0005164	B cells	HMGN4	Ctrl
2.74602e-08	0.332503	0.112	0.014	0.000537781	B cells	SLC39A8	Ctrl
2.9262e-08	0.323957	0.655	0.468	0.000573068	B cells	ENSMMUG00000000983	Ctrl
3.28891e-08	-0.30112	0.468	0.69	0.000644101	B cells	ENSMMUG00000006353	Ctrl
3.32176e-08	0.244663	0.851	0.687	0.000650534	B cells	PSMB8	Ctrl
3.39876e-08	0.284224	0.795	0.643	0.000665613	B cells	EIF4A1	Ctrl
3.66018e-08	0.34592	0.219	0.08	0.00071681	B cells	CR2	Ctrl
4.98528e-08	-0.310027	0.018	0.102	0.000976317	B cells	CCND1	Ctrl
6.63028e-08	0.212934	0.924	0.889	0.00129847	B cells	RPS2	Ctrl
7.21863e-08	0.494077	0.177	0.053	0.0014137	B cells	AREG	Ctrl
7.24e-08	0.246636	0.94	0.85	0.00141788	B cells	ZFP36	Ctrl
7.42133e-08	-0.400196	0.056	0.166	0.00145339	B cells	SPARC	Ctrl
9.06734e-08	0.327577	0.38	0.205	0.00177575	B cells	BCAS2	Ctrl
9.75495e-08	-0.272374	0.705	0.789	0.00191041	B cells	SH3BGRL3	Ctrl
9.83068e-08	0.373635	0.337	0.177	0.00192524	B cells	ZNF703	Ctrl
1.03164e-07	-0.433584	0.137	0.271	0.00202037	B cells	EGFL7	Ctrl
1.08476e-07	0.325471	0.321	0.158	0.0021244	B cells	RASGEF1B	Ctrl
1.1491e-07	0.286034	0.353	0.183	0.0022504	B cells	PDE4B	Ctrl
1.15489e-07	0.291344	0.339	0.172	0.00226174	B cells	DYNLT1	Ctrl
1.21872e-07	0.306429	0.486	0.302	0.00238675	B cells	MAP3K8	Ctrl
1.24296e-07	0.247112	0.171	0.05	0.00243421	B cells	BTN3A1	Ctrl
1.51514e-07	0.307844	0.341	0.172	0.00296725	B cells	STAT3	Ctrl
1.52815e-07	-0.559051	0.064	0.175	0.00299273	B cells	ENSMMUG00000012608	Ctrl
1.63281e-07	0.238375	0.837	0.695	0.0031977	B cells	PABPC1	Ctrl
1.63321e-07	0.317795	0.353	0.186	0.00319848	B cells	TXNL4A	Ctrl
1.69951e-07	0.253125	0.151	0.039	0.00332832	B cells	C3	Ctrl
1.82783e-07	0.238802	0.755	0.557	0.00357961	B cells	SUSD6	Ctrl
1.98724e-07	0.326198	0.369	0.199	0.00389182	B cells	IRF9	Ctrl
2.04411e-07	0.31361	0.554	0.366	0.00400318	B cells	BASP1	Ctrl
2.65335e-07	0.364939	0.492	0.321	0.00519632	B cells	SAT2	Ctrl
2.92209e-07	-0.433308	0.169	0.299	0.00572262	B cells	U2.41	Ctrl
3.06023e-07	0.306308	0.44	0.26	0.00599316	B cells	UBALD2	Ctrl
3.14557e-07	-0.378226	0.022	0.102	0.00616029	B cells	TIMP3	Ctrl
3.20003e-07	-0.432227	0.145	0.28	0.00626693	B cells	ARPP21	Ctrl
3.28264e-07	0.256726	0.643	0.443	0.00642873	B cells	SQSTM1	Ctrl
3.43065e-07	0.262201	0.303	0.147	0.00671859	B cells	PHF11	Ctrl
3.63096e-07	0.268853	0.259	0.116	0.00711087	B cells	DNPH1	Ctrl
3.81572e-07	0.338642	0.622	0.476	0.00747271	B cells	HVCN1	Ctrl
3.93861e-07	0.354207	0.351	0.194	0.00771338	B cells	ANXA6	Ctrl
4.26337e-07	0.235287	0.536	0.346	0.00834938	B cells	EZR	Ctrl
4.32588e-07	0.289298	0.257	0.114	0.00847181	B cells	FBXO7	Ctrl
4.37409e-07	0.315207	0.323	0.166	0.00856621	B cells	CREM	Ctrl
4.57946e-07	0.326576	0.209	0.08	0.00896842	B cells	SFTPD	Ctrl
5.128e-07	-0.346113	0.49	0.615	0.0100427	B cells	AP1S2	Ctrl
5.49178e-07	0.25141	0.243	0.102	0.0107551	B cells	ZNF267	Ctrl
5.75738e-07	0.186515	0.912	0.795	0.0112753	B cells	ENSMMUG00000028767	Ctrl
5.85594e-07	0.217594	0.149	0.042	0.0114683	B cells	CENPJ	Ctrl
6.15983e-07	0.319198	0.462	0.285	0.0120634	B cells	IRF8	Ctrl
6.19309e-07	0.277152	0.48	0.294	0.0121285	B cells	SMAP2	Ctrl
6.29607e-07	0.258068	0.197	0.072	0.0123302	B cells	MX2	Ctrl
6.45497e-07	0.28411	0.241	0.102	0.0126414	B cells	SERPINB1	Ctrl
6.54306e-07	-0.506297	0.179	0.316	0.0128139	B cells	KCNE4	Ctrl
7.34664e-07	-0.468634	0.365	0.482	0.0143877	B cells	HCST	Ctrl
7.35204e-07	-0.378008	0.026	0.108	0.0143982	B cells	EMP2	Ctrl
7.40641e-07	-0.207222	0.038	0.13	0.0145047	B cells	TRIM47	Ctrl
7.52459e-07	0.349337	0.41	0.249	0.0147362	B cells	CCNG1	Ctrl
7.63721e-07	-0.20711	0.978	0.964	0.0149567	B cells	CD37	Ctrl
8.58696e-07	0.258322	0.542	0.355	0.0168167	B cells	QARS	Ctrl
9.20584e-07	0.260474	0.542	0.355	0.0180287	B cells	IDH2	Ctrl
1.00024e-06	0.261826	0.703	0.51	0.0195887	B cells	CASP1	Ctrl
1.13938e-06	0.317046	0.458	0.299	0.0223135	B cells	MTIF2	Ctrl
1.27726e-06	0.274711	0.462	0.274	0.0250138	B cells	ENSMMUG00000041670	Ctrl
1.53179e-06	0.246986	0.307	0.155	0.0299985	B cells	ENSMMUG00000046124	Ctrl
1.54909e-06	-0.500546	0.064	0.163	0.0303374	B cells	ENSMMUG00000030588	Ctrl
1.68099e-06	-0.421711	0.932	0.942	0.0329205	B cells	ENSMMUG00000023316	Ctrl
1.879e-06	0.230283	0.112	0.025	0.0367984	B cells	IFIT2	Ctrl
2.09259e-06	0.23708	0.506	0.327	0.0409813	B cells	ARHGDIA	Ctrl
2.21076e-06	-0.583394	0.048	0.136	0.0432955	B cells	AGER	Ctrl
2.48368e-06	-0.310369	0.791	0.823	0.0486405	B cells	TAGLN2	Ctrl
2.5441e-06	0.220556	0.588	0.413	0.0498237	B cells	SS18L2	Ctrl
1.10615e-234	1.67343	0.737	0.008	2.16629e-230	Erythroid	S100A9	Ctrl
2.41951e-211	1.63577	0.922	0.254	4.73837e-207	Erythroid	HMBS	Ctrl
1.7688e-181	1.59333	0.79	0.125	3.46401e-177	Erythroid	TFRC	Ctrl
1.93923e-179	1.3625	0.891	0.217	3.79778e-175	Erythroid	SLC2A1	Ctrl
6.56466e-177	2.04523	0.934	0.483	1.28562e-172	Erythroid	AHSP	Ctrl
3.77088e-165	1.34791	0.95	0.651	7.38488e-161	Erythroid	SLC25A37	Ctrl
2.68528e-164	1.15916	0.719	0.091	5.25886e-160	Erythroid	YPEL4	Ctrl
3.87173e-162	1.92415	0.748	0.158	7.5824e-158	Erythroid	HIST2H2AA4	Ctrl
5.87103e-161	1.25509	0.706	0.103	1.14978e-156	Erythroid	NT5C3A	Ctrl
1.57141e-155	1.22625	0.513	0	3.07745e-151	Erythroid	S100A8	Ctrl
8.17232e-152	1.26452	0.92	0.505	1.60047e-147	Erythroid	BLVRB	Ctrl
5.19126e-149	1.27587	0.733	0.152	1.01666e-144	Erythroid	ENSMMUG00000011156	Ctrl
9.91857e-140	1.00139	0.737	0.136	1.94245e-135	Erythroid	PPP1R15A	Ctrl
1.36522e-138	1.00567	0.466	0	2.67365e-134	Erythroid	LCN2	Ctrl
8.69451e-137	1.21463	0.769	0.217	1.70273e-132	Erythroid	ANK1	Ctrl
6.86587e-134	1.31367	0.65	0.105	1.34461e-129	Erythroid	RHAG	Ctrl
2.23831e-125	1.10336	0.506	0.033	4.38351e-121	Erythroid	SOD2	Ctrl
1.13272e-121	0.901592	0.421	0.002	2.21832e-117	Erythroid	CCL20	Ctrl
1.93124e-120	0.842542	0.555	0.069	3.78215e-116	Erythroid	TRIM10	Ctrl
4.03156e-120	1.06018	0.708	0.186	7.8954e-116	Erythroid	HK1	Ctrl
4.84051e-116	1.23757	0.787	0.246	9.47965e-112	Erythroid	TMCC2	Ctrl
3.1836e-113	0.950234	0.947	0.638	6.23477e-109	Erythroid	SLC4A1	Ctrl
5.97187e-113	0.947814	0.649	0.137	1.16953e-108	Erythroid	CLCN3	Ctrl
2.50771e-112	0.867166	0.544	0.07	4.91111e-108	Erythroid	SLC43A1	Ctrl
4.05928e-112	0.934563	0.604	0.109	7.94969e-108	Erythroid	ITSN1	Ctrl
4.78095e-112	1.03186	0.669	0.159	9.36301e-108	Erythroid	LPIN2	Ctrl
5.86804e-111	1.00696	0.71	0.201	1.1492e-106	Erythroid	RNF152	Ctrl
7.67218e-111	1.20211	0.929	0.592	1.50252e-106	Erythroid	FTH1	Ctrl
1.59246e-109	1.05562	0.869	0.45	3.11867e-105	Erythroid	SEC62	Ctrl
6.3395e-109	1.17658	0.834	0.419	1.24153e-104	Erythroid	SPTA1	Ctrl
1.07062e-107	0.895937	0.569	0.094	2.09669e-103	Erythroid	KEL	Ctrl
1.02688e-105	0.827449	0.683	0.172	2.01105e-101	Erythroid	SLC1A5	Ctrl
1.03133e-104	1.22118	0.607	0.139	2.01975e-100	Erythroid	CA1	Ctrl
3.46447e-103	0.99516	0.761	0.286	6.78481e-99	Erythroid	UROD	Ctrl
2.09309e-102	-0.836534	0.947	0.971	4.09911e-98	Erythroid	TPT1	Ctrl
1.29393e-99	1.0479	0.794	0.315	2.53404e-95	Erythroid	CPEB4	Ctrl
5.53836e-99	0.996522	0.498	0.072	1.08463e-94	Erythroid	ENSMMUG00000022094	Ctrl
2.58919e-96	0.953536	0.537	0.091	5.07067e-92	Erythroid	ENSMMUG00000023575	Ctrl
4.86357e-95	0.821206	0.371	0.013	9.52482e-91	Erythroid	SLC22A16	Ctrl
1.26729e-94	1.0663	0.35	0.005	2.48186e-90	Erythroid	ENSMMUG00000042343	Ctrl
1.34208e-94	1.06952	0.662	0.206	2.62834e-90	Erythroid	ENSMMUG00000018788	Ctrl
4.9457e-94	0.85201	0.677	0.206	9.68566e-90	Erythroid	ERMAP	Ctrl
2.83677e-90	0.830703	0.713	0.243	5.55553e-86	Erythroid	EPB42	Ctrl
2.99129e-90	0.713031	0.499	0.081	5.85815e-86	Erythroid	TESPA1	Ctrl
8.55722e-90	0.815487	0.778	0.315	1.67585e-85	Erythroid	ENSMMUG00000016909	Ctrl
2.12254e-89	0.721041	0.413	0.037	4.15679e-85	Erythroid	FAM213A	Ctrl
3.80139e-87	0.725694	0.436	0.056	7.44465e-83	Erythroid	ALAD	Ctrl
1.51398e-86	0.790108	0.669	0.223	2.96499e-82	Erythroid	RAD23A	Ctrl
7.46783e-86	0.697281	0.387	0.031	1.4625e-81	Erythroid	ACHE	Ctrl
2.53898e-84	0.625309	0.463	0.07	4.97234e-80	Erythroid	ENSMMUG00000019323	Ctrl
3.93208e-81	0.702722	0.425	0.059	7.70059e-77	Erythroid	GCLM	Ctrl
4.03765e-81	0.761548	0.878	0.505	7.90734e-77	Erythroid	TOP1	Ctrl
2.01482e-80	0.952212	0.759	0.341	3.94582e-76	Erythroid	ARL4A	Ctrl
7.6387e-80	0.695789	0.576	0.146	1.49596e-75	Erythroid	TSPAN32	Ctrl
2.38917e-79	0.652907	0.561	0.13	4.67894e-75	Erythroid	HECTD4	Ctrl
3.26064e-79	0.591195	0.421	0.058	6.38563e-75	Erythroid	GATA1	Ctrl
2.67389e-78	0.654745	0.38	0.039	5.23654e-74	Erythroid	SLC45A3	Ctrl
6.43261e-78	0.68446	0.452	0.075	1.25976e-73	Erythroid	SOX6	Ctrl
1.54978e-76	0.800011	0.792	0.417	3.03509e-72	Erythroid	PRDX2	Ctrl
9.35131e-76	0.643153	0.421	0.058	1.83136e-71	Erythroid	WFDC2	Ctrl
5.00464e-75	0.65031	0.526	0.123	9.80109e-71	Erythroid	FHDC1	Ctrl
4.51122e-73	0.667208	0.469	0.092	8.83478e-69	Erythroid	RAPGEF2	Ctrl
1.58453e-72	0.67086	0.825	0.385	3.10314e-68	Erythroid	NFE2	Ctrl
1.76086e-72	0.47895	0.389	0.052	3.44847e-68	Erythroid	SLC25A38	Ctrl
6.29523e-72	0.731313	0.516	0.129	1.23286e-67	Erythroid	ATP1B3	Ctrl
6.68118e-72	0.654062	0.552	0.141	1.30844e-67	Erythroid	DENND4A	Ctrl
1.37996e-71	0.614723	0.541	0.136	2.70252e-67	Erythroid	GADD45A	Ctrl
8.34093e-71	0.679095	0.27	0.004	1.63349e-66	Erythroid	IL1B	Ctrl
8.67059e-71	0.666453	0.593	0.188	1.69805e-66	Erythroid	GLIPR2	Ctrl
2.93356e-70	0.84691	0.522	0.13	5.74509e-66	Erythroid	RNF213	Ctrl
9.16527e-70	0.656028	0.927	0.782	1.79493e-65	Erythroid	ENSMMUG00000044429	Ctrl
3.30875e-68	0.662916	0.664	0.243	6.47986e-64	Erythroid	KLF1	Ctrl
1.07732e-67	0.662714	0.464	0.108	2.10982e-63	Erythroid	UROS	Ctrl
1.60787e-67	0.675741	0.513	0.132	3.14885e-63	Erythroid	XPO7	Ctrl
2.809e-67	1.42975	0.299	0.021	5.50114e-63	Erythroid	MKI67	Ctrl
3.33095e-67	0.596866	0.615	0.208	6.52333e-63	Erythroid	PDCD10	Ctrl
9.96778e-67	0.878381	0.312	0.027	1.95209e-62	Erythroid	PTTG1	Ctrl
1.47298e-66	0.570297	0.355	0.046	2.88468e-62	Erythroid	ACKR1	Ctrl
2.78345e-66	0.509324	0.499	0.122	5.45111e-62	Erythroid	TSPAN14	Ctrl
6.1774e-66	0.544221	0.382	0.06	1.20978e-61	Erythroid	CD46	Ctrl
1.70275e-65	0.618136	0.386	0.066	3.33467e-61	Erythroid	EPOR	Ctrl
1.906e-65	0.539149	0.536	0.143	3.7327e-61	Erythroid	TRIM59	Ctrl
4.07236e-65	0.607922	0.352	0.049	7.9753e-61	Erythroid	MFSD2B	Ctrl
6.92726e-65	0.499772	0.505	0.13	1.35664e-60	Erythroid	ENSMMUG00000016453	Ctrl
2.31822e-64	0.766125	0.864	0.548	4.54e-60	Erythroid	NUDT4	Ctrl
2.87303e-64	0.552676	0.487	0.118	5.62654e-60	Erythroid	HERC1	Ctrl
4.78522e-64	0.481201	0.35	0.046	9.37137e-60	Erythroid	TMEM131L	Ctrl
6.36509e-64	0.482186	0.327	0.038	1.24654e-59	Erythroid	DENND2A	Ctrl
1.70027e-62	0.557507	0.354	0.053	3.32982e-58	Erythroid	ATP6V0A1	Ctrl
1.79068e-62	0.520032	0.255	0.009	3.50686e-58	Erythroid	TNNI3	Ctrl
2.36728e-62	0.798984	0.515	0.162	4.63609e-58	Erythroid	MYL4	Ctrl
3.59353e-62	0.449339	0.274	0.017	7.03758e-58	Erythroid	RFESD	Ctrl
4.79032e-62	0.595979	0.456	0.106	9.38136e-58	Erythroid	FRYL	Ctrl
6.63279e-62	0.487133	0.331	0.043	1.29897e-57	Erythroid	ENSMMUG00000039895	Ctrl
8.61629e-62	0.515587	0.965	0.944	1.68741e-57	Erythroid	CD52	Ctrl
1.88716e-60	0.607643	0.313	0.037	3.69581e-56	Erythroid	MMRN1	Ctrl
2.65226e-60	0.506131	0.368	0.062	5.19418e-56	Erythroid	ABCC13	Ctrl
3.6877e-60	0.987433	0.565	0.207	7.222e-56	Erythroid	BCAM	Ctrl
6.86322e-60	0.542996	0.501	0.133	1.34409e-55	Erythroid	SDE2	Ctrl
9.70929e-60	0.410194	0.392	0.076	1.90147e-55	Erythroid	ENSMMUG00000012978	Ctrl
1.03512e-59	0.530262	0.372	0.064	2.02719e-55	Erythroid	ABCB6	Ctrl
3.81905e-59	0.413297	0.284	0.025	7.47922e-55	Erythroid	CASS4	Ctrl
1.22946e-58	0.52055	0.284	0.027	2.40777e-54	Erythroid	PKLR	Ctrl
7.70753e-58	0.523062	0.499	0.146	1.50944e-53	Erythroid	SNCA	Ctrl
8.19766e-58	0.806916	0.687	0.342	1.60543e-53	Erythroid	ENSMMUG00000046261	Ctrl
2.47427e-57	1.30465	0.473	0.155	4.84561e-53	Erythroid	ATPIF1	Ctrl
1.34642e-56	0.497763	0.411	0.093	2.63684e-52	Erythroid	CD47	Ctrl
1.3953e-56	0.349857	0.999	0.999	2.73256e-52	Erythroid	ENSMMUG00000042961	Ctrl
2.73609e-56	0.551358	0.354	0.063	5.35836e-52	Erythroid	DCTN3	Ctrl
4.57285e-56	0.401919	0.259	0.019	8.95547e-52	Erythroid	CISH	Ctrl
5.2425e-56	0.398408	0.361	0.065	1.02669e-51	Erythroid	GRAP2	Ctrl
7.34237e-56	0.642237	0.313	0.044	1.43793e-51	Erythroid	EZH2	Ctrl
1.41702e-55	0.548478	0.38	0.083	2.7751e-51	Erythroid	PPOX	Ctrl
3.23458e-55	0.556928	0.319	0.048	6.33461e-51	Erythroid	C17orf99	Ctrl
5.22264e-55	0.503201	0.453	0.12	1.0228e-50	Erythroid	ANKRD9	Ctrl
6.55062e-55	0.426867	0.218	0.005	1.28287e-50	Erythroid	CXCL2	Ctrl
6.5802e-55	0.508355	0.267	0.023	1.28867e-50	Erythroid	MMP7	Ctrl
8.24788e-55	0.505527	0.508	0.153	1.61527e-50	Erythroid	SEC14L1	Ctrl
8.53341e-55	0.813306	0.399	0.097	1.67118e-50	Erythroid	LGALS3BP	Ctrl
2.6876e-54	0.89449	0.701	0.376	5.26339e-50	Erythroid	HEMGN	Ctrl
8.78256e-54	0.529828	0.477	0.135	1.71998e-49	Erythroid	HDAC11	Ctrl
1.47104e-53	0.572086	0.759	0.394	2.88088e-49	Erythroid	FIS1	Ctrl
3.29089e-52	0.502707	0.559	0.198	6.44488e-48	Erythroid	MARK3	Ctrl
7.28687e-52	0.511185	0.396	0.097	1.42706e-47	Erythroid	E2F4	Ctrl
8.02432e-52	0.503417	0.245	0.02	1.57148e-47	Erythroid	GLA	Ctrl
1.14451e-51	0.586601	0.355	0.072	2.24141e-47	Erythroid	H2AFX	Ctrl
1.16097e-51	0.322087	0.26	0.026	2.27364e-47	Erythroid	RAB3IL1	Ctrl
1.47602e-51	0.5703	0.505	0.17	2.89064e-47	Erythroid	TSPO2	Ctrl
3.25372e-51	0.462726	0.455	0.134	6.37209e-47	Erythroid	2021-03-02	Ctrl
3.29289e-51	0.399771	0.294	0.04	6.44879e-47	Erythroid	EIF2AK1	Ctrl
3.87121e-51	0.489236	0.315	0.053	7.58137e-47	Erythroid	RPS6KA1	Ctrl
6.1851e-51	1.18615	0.273	0.035	1.21129e-46	Erythroid	CENPF	Ctrl
8.37548e-51	0.827588	0.386	0.086	1.64025e-46	Erythroid	NFKBIA	Ctrl
1.12135e-50	0.465919	0.425	0.113	2.19606e-46	Erythroid	TMBIM1	Ctrl
1.72331e-50	0.446932	0.445	0.122	3.37492e-46	Erythroid	GDE1	Ctrl
2.40163e-50	0.391453	0.246	0.021	4.70336e-46	Erythroid	ARHGEF37	Ctrl
2.73948e-50	0.959439	0.256	0.029	5.365e-46	Erythroid	UBE2S	Ctrl
7.54407e-50	0.568151	0.613	0.25	1.47743e-45	Erythroid	USP15	Ctrl
1.58873e-49	0.350853	0.33	0.061	3.11137e-45	Erythroid	DCAF11	Ctrl
1.79046e-49	0.47793	0.302	0.048	3.50643e-45	Erythroid	IRF9	Ctrl
3.29786e-49	0.459362	0.194	0.004	6.45853e-45	Erythroid	CHI3L2	Ctrl
4.55215e-49	1.01662	0.592	0.273	8.91494e-45	Erythroid	TUBA1B	Ctrl
6.32493e-49	0.455766	0.415	0.108	1.23867e-44	Erythroid	ENSMMUG00000004059	Ctrl
1.12928e-48	0.377316	0.385	0.091	2.21158e-44	Erythroid	FRMD4A	Ctrl
4.47321e-48	1.30769	0.316	0.065	8.76033e-44	Erythroid	ENSMMUG00000003187	Ctrl
7.61445e-48	0.486009	0.246	0.027	1.49121e-43	Erythroid	ENSMMUG00000038836	Ctrl
3.00873e-47	0.322505	0.213	0.013	5.8923e-43	Erythroid	GTPBP1	Ctrl
3.63597e-47	0.47403	0.466	0.148	7.12068e-43	Erythroid	PPP2R5B	Ctrl
3.78559e-47	-0.537922	0.994	0.992	7.41369e-43	Erythroid	HBA2	Ctrl
6.78003e-47	0.329253	0.267	0.037	1.3278e-42	Erythroid	FBLN2	Ctrl
1.27213e-46	0.506834	0.485	0.163	2.49133e-42	Erythroid	PHLPP2	Ctrl
4.5695e-46	0.351112	0.298	0.053	8.94891e-42	Erythroid	ZNF746	Ctrl
5.14158e-46	0.49049	0.386	0.1	1.00693e-41	Erythroid	H2AFJ	Ctrl
5.41189e-46	0.42663	0.421	0.12	1.05987e-41	Erythroid	AP1B1	Ctrl
5.70381e-46	0.4986	0.361	0.087	1.11704e-41	Erythroid	FBXO30	Ctrl
5.19933e-45	0.454193	0.469	0.15	1.01824e-40	Erythroid	ZCCHC6	Ctrl
6.87876e-45	0.357398	0.312	0.061	1.34714e-40	Erythroid	ENSMMUG00000031000	Ctrl
1.32796e-44	0.443199	0.415	0.122	2.60068e-40	Erythroid	PSME1	Ctrl
1.68443e-44	0.787224	0.18	0.005	3.29878e-40	Erythroid	ENSMMUG00000021023	Ctrl
2.14317e-44	0.355324	0.19	0.009	4.19717e-40	Erythroid	CENPW	Ctrl
2.3934e-44	0.381082	0.273	0.042	4.68724e-40	Erythroid	KCNN4	Ctrl
6.23944e-44	0.44213	0.477	0.163	1.22193e-39	Erythroid	MAP2K3	Ctrl
9.43442e-44	0.460223	0.337	0.08	1.84764e-39	Erythroid	SLC6A9	Ctrl
1.97159e-43	0.393205	0.306	0.063	3.86115e-39	Erythroid	DNAI2	Ctrl
2.3415e-43	-1.34465	0.043	0.311	4.5856e-39	Erythroid	HPGD	Ctrl
3.28595e-43	0.360221	0.378	0.099	6.43521e-39	Erythroid	PSMC5	Ctrl
5.56368e-43	0.386869	0.337	0.081	1.08959e-38	Erythroid	SERTAD2	Ctrl
7.47493e-43	0.71522	0.18	0.007	1.46389e-38	Erythroid	ENSMMUG00000020102	Ctrl
7.81721e-43	0.387683	0.378	0.1	1.53092e-38	Erythroid	NOSIP	Ctrl
1.14098e-42	0.336637	0.291	0.054	2.23449e-38	Erythroid	GSE1	Ctrl
1.16163e-42	0.360691	0.234	0.029	2.27494e-38	Erythroid	ERO1B	Ctrl
1.18396e-42	0.348869	0.257	0.039	2.31867e-38	Erythroid	DCLRE1B	Ctrl
1.24912e-42	0.264244	0.172	0.004	2.44628e-38	Erythroid	FGL2	Ctrl
4.06337e-42	0.70617	0.193	0.013	7.95771e-38	Erythroid	CENPE	Ctrl
4.95343e-42	0.402081	0.341	0.081	9.7008e-38	Erythroid	WRN	Ctrl
5.02926e-42	0.342348	0.207	0.018	9.84929e-38	Erythroid	BLVRA	Ctrl
5.08198e-42	0.403259	0.393	0.118	9.95255e-38	Erythroid	DECR1	Ctrl
6.34524e-42	0.354829	0.301	0.062	1.24265e-37	Erythroid	FZR1	Ctrl
1.79348e-41	0.495268	0.368	0.103	3.51235e-37	Erythroid	ENSMMUG00000019647	Ctrl
2.35961e-41	0.338	0.417	0.13	4.62105e-37	Erythroid	ENSMMUG00000004520	Ctrl
4.02684e-41	1.03052	0.201	0.019	7.88617e-37	Erythroid	TOP2A	Ctrl
6.14475e-41	0.301903	0.245	0.037	1.20339e-36	Erythroid	CDKN2C	Ctrl
6.60263e-41	0.950459	0.162	0.004	1.29306e-36	Erythroid	CCL2	Ctrl
1.06463e-40	0.346225	0.264	0.046	2.08497e-36	Erythroid	NDUFS3	Ctrl
1.11264e-40	0.485563	0.508	0.194	2.17899e-36	Erythroid	ENSMMUG00000018010	Ctrl
1.14996e-40	0.381579	0.229	0.031	2.25208e-36	Erythroid	SPTB	Ctrl
1.18631e-40	0.531086	0.371	0.105	2.32327e-36	Erythroid	ENSMMUG00000004839	Ctrl
1.45463e-40	0.366637	0.38	0.109	2.84874e-36	Erythroid	TSC22D4	Ctrl
1.62787e-40	0.273512	0.232	0.031	3.18801e-36	Erythroid	TARS	Ctrl
1.98715e-40	0.75892	0.372	0.114	3.89164e-36	Erythroid	MGST3	Ctrl
3.99724e-40	0.602163	0.558	0.247	7.82819e-36	Erythroid	ENSMMUG00000017841	Ctrl
4.5306e-40	0.750482	0.389	0.127	8.87272e-36	Erythroid	TUBB4B	Ctrl
5.62595e-40	0.382337	0.62	0.272	1.10179e-35	Erythroid	NBN	Ctrl
9.00853e-40	0.396128	0.262	0.046	1.76423e-35	Erythroid	SRSF8	Ctrl
1.34226e-39	0.363613	0.297	0.065	2.62868e-35	Erythroid	ARRDC2	Ctrl
1.49122e-39	0.363479	0.379	0.111	2.92041e-35	Erythroid	FBXO9	Ctrl
1.69605e-39	0.558447	0.495	0.192	3.32154e-35	Erythroid	UBR2	Ctrl
1.94056e-39	0.344967	0.323	0.08	3.80039e-35	Erythroid	CDC27	Ctrl
2.00509e-39	0.581141	0.951	0.825	3.92676e-35	Erythroid	ENSMMUG00000023316	Ctrl
2.14245e-39	0.314553	0.239	0.037	4.19577e-35	Erythroid	RNF123	Ctrl
2.47644e-39	0.936299	0.506	0.215	4.84987e-35	Erythroid	HBZ	Ctrl
2.86705e-39	0.429207	0.298	0.065	5.61482e-35	Erythroid	AMD1	Ctrl
3.03068e-39	0.575252	0.4	0.131	5.93528e-35	Erythroid	ENSMMUG00000017921	Ctrl
3.076e-39	0.577379	0.269	0.048	6.02403e-35	Erythroid	G0S2	Ctrl
3.92786e-39	0.391125	0.436	0.144	7.69233e-35	Erythroid	RB1CC1	Ctrl
3.94943e-39	0.643191	0.579	0.27	7.73455e-35	Erythroid	TMEM57	Ctrl
4.16947e-39	0.346618	0.232	0.034	8.16549e-35	Erythroid	XK	Ctrl
4.49997e-39	0.392654	0.459	0.163	8.81275e-35	Erythroid	ENSMMUG00000019580	Ctrl
5.08589e-39	0.447306	0.53	0.209	9.96021e-35	Erythroid	RMND5A	Ctrl
5.50706e-39	0.427061	0.294	0.065	1.0785e-34	Erythroid	ENSMMUG00000022451	Ctrl
5.78115e-39	0.368881	0.524	0.212	1.13218e-34	Erythroid	JMJD1C	Ctrl
5.80701e-39	0.381878	0.448	0.15	1.13724e-34	Erythroid	PKN2	Ctrl
5.98284e-39	0.336357	0.348	0.091	1.17168e-34	Erythroid	EP300	Ctrl
7.97101e-39	0.370615	0.281	0.058	1.56104e-34	Erythroid	APOBEC3H	Ctrl
1.09415e-38	0.384666	0.159	0.005	2.14277e-34	Erythroid	NUF2	Ctrl
1.16344e-38	0.431593	0.176	0.012	2.27847e-34	Erythroid	PRC1	Ctrl
1.70286e-38	0.360493	0.313	0.076	3.33488e-34	Erythroid	OTUD5	Ctrl
2.14489e-38	0.447987	0.292	0.066	4.20055e-34	Erythroid	UQCRC1	Ctrl
2.47044e-38	0.354925	0.283	0.061	4.8381e-34	Erythroid	PRDX3	Ctrl
2.47337e-38	0.350179	0.334	0.088	4.84385e-34	Erythroid	WDR45	Ctrl
2.63927e-38	0.311815	0.365	0.105	5.16875e-34	Erythroid	NDUFB9	Ctrl
3.73771e-38	0.38245	0.352	0.099	7.31992e-34	Erythroid	DEDD2	Ctrl
4.99197e-38	0.608065	0.611	0.295	9.77628e-34	Erythroid	ENSMMUG00000046615	Ctrl
6.95945e-38	0.50318	0.67	0.384	1.36294e-33	Erythroid	UCP2	Ctrl
8.55062e-38	0.316367	0.252	0.045	1.67455e-33	Erythroid	OSBPL9	Ctrl
1.15614e-37	0.464506	0.396	0.136	2.26418e-33	Erythroid	ENSMMUG00000010322	Ctrl
1.27198e-37	0.418725	0.568	0.246	2.49105e-33	Erythroid	APLP2	Ctrl
1.2813e-37	0.292036	0.192	0.019	2.50931e-33	Erythroid	ENSMMUG00000004633	Ctrl
1.41567e-37	0.359622	0.161	0.007	2.77245e-33	Erythroid	CDKN3	Ctrl
1.74981e-37	0.350596	0.29	0.065	3.42682e-33	Erythroid	CLK3	Ctrl
1.75844e-37	0.356858	0.155	0.005	3.44373e-33	Erythroid	NCAPG	Ctrl
1.96764e-37	0.413994	0.534	0.228	3.85343e-33	Erythroid	PRDX6	Ctrl
2.59465e-37	0.382872	0.297	0.07	5.08137e-33	Erythroid	SS18L2	Ctrl
2.6166e-37	0.27432	0.387	0.12	5.12434e-33	Erythroid	KLF3	Ctrl
3.51383e-37	-0.917972	0.533	0.696	6.88149e-33	Erythroid	ENSMMUG00000014256	Ctrl
4.52072e-37	0.428893	0.14	0.001	8.85337e-33	Erythroid	BCL2A1	Ctrl
4.65647e-37	0.273682	0.449	0.154	9.11923e-33	Erythroid	ENSMMUG00000006492	Ctrl
1.26538e-36	0.258133	0.19	0.02	2.47812e-32	Erythroid	EHBP1L1	Ctrl
1.48571e-36	0.353799	0.183	0.017	2.90962e-32	Erythroid	TUBA1C	Ctrl
2.26221e-36	0.421904	0.506	0.202	4.4303e-32	Erythroid	ITSN2	Ctrl
2.46639e-36	0.267343	0.175	0.014	4.83019e-32	Erythroid	GCH1	Ctrl
2.53734e-36	0.446767	0.655	0.325	4.96913e-32	Erythroid	NFIX	Ctrl
2.56869e-36	0.431347	0.657	0.323	5.03052e-32	Erythroid	FAM214B	Ctrl
4.15587e-36	0.317693	0.327	0.088	8.13885e-32	Erythroid	TRIM2	Ctrl
5.12221e-36	0.25086	0.185	0.018	1.00313e-31	Erythroid	RAD51D	Ctrl
6.01691e-36	-1.76163	0.501	0.691	1.17835e-31	Erythroid	HBB	Ctrl
6.09538e-36	0.377618	0.302	0.077	1.19372e-31	Erythroid	CLIC2	Ctrl
1.20507e-35	0.439606	0.492	0.199	2.36e-31	Erythroid	IFRD2	Ctrl
1.39587e-35	0.355436	0.246	0.048	2.73368e-31	Erythroid	ENSMMUG00000040347	Ctrl
1.64216e-35	0.362773	0.283	0.065	3.21601e-31	Erythroid	UIMC1	Ctrl
1.99862e-35	0.329573	0.403	0.136	3.9141e-31	Erythroid	RAB10	Ctrl
2.40545e-35	0.234459	0.193	0.022	4.71083e-31	Erythroid	PIP5K1B	Ctrl
2.42664e-35	0.257926	0.165	0.012	4.75234e-31	Erythroid	ADCY7	Ctrl
2.6777e-35	0.306633	0.306	0.079	5.24401e-31	Erythroid	ZNF217	Ctrl
3.69606e-35	0.473774	0.664	0.339	7.23837e-31	Erythroid	UBE2O	Ctrl
5.21207e-35	0.364943	0.303	0.076	1.02073e-30	Erythroid	CCNL1	Ctrl
5.76698e-35	0.270006	0.435	0.155	1.12941e-30	Erythroid	NARS	Ctrl
6.88134e-35	0.448694	0.639	0.324	1.34764e-30	Erythroid	SERINC3	Ctrl
7.99023e-35	0.329747	0.424	0.152	1.56481e-30	Erythroid	TPM1	Ctrl
1.23092e-34	0.322657	0.288	0.07	2.41063e-30	Erythroid	DNAJB4	Ctrl
1.4805e-34	0.349806	0.18	0.019	2.89942e-30	Erythroid	FERMT3	Ctrl
2.16878e-34	0.375509	0.303	0.08	4.24735e-30	Erythroid	ATP7A	Ctrl
2.37481e-34	0.872087	0.231	0.045	4.65082e-30	Erythroid	HIST1H1D	Ctrl
2.74215e-34	0.285838	0.315	0.085	5.37023e-30	Erythroid	ENSMMUG00000005314	Ctrl
3.33535e-34	0.236203	0.204	0.029	6.53195e-30	Erythroid	CCDC167	Ctrl
4.78919e-34	0.412114	0.392	0.136	9.37916e-30	Erythroid	CLTC	Ctrl
4.99083e-34	0.348533	0.288	0.073	9.77405e-30	Erythroid	ENSMMUG00000021534	Ctrl
4.99445e-34	0.312622	0.151	0.008	9.78113e-30	Erythroid	DLGAP5	Ctrl
5.54406e-34	0.401881	0.302	0.079	1.08575e-29	Erythroid	CHD2	Ctrl
7.79235e-34	0.38169	0.695	0.381	1.52605e-29	Erythroid	TALDO1	Ctrl
8.38785e-34	0.751854	0.161	0.013	1.64268e-29	Erythroid	ASPM	Ctrl
1.06627e-33	0.297305	0.399	0.138	2.08817e-29	Erythroid	ANXA7	Ctrl
1.08858e-33	-1.04723	0.036	0.252	2.13187e-29	Erythroid	CAV1	Ctrl
1.09098e-33	0.313475	0.298	0.079	2.13657e-29	Erythroid	MRPL23	Ctrl
1.17284e-33	-0.30971	0.92	0.943	2.29689e-29	Erythroid	OAZ1	Ctrl
1.50593e-33	0.365235	0.214	0.035	2.94922e-29	Erythroid	MAP3K8	Ctrl
1.73492e-33	0.4258	0.397	0.14	3.39767e-29	Erythroid	ARID1A	Ctrl
1.99428e-33	0.347379	0.42	0.153	3.90559e-29	Erythroid	ENSMMUG00000006206	Ctrl
3.28762e-33	0.238105	0.162	0.013	6.43847e-29	Erythroid	UVRAG	Ctrl
4.18705e-33	0.405551	0.315	0.09	8.19992e-29	Erythroid	NUP98	Ctrl
4.68845e-33	0.248535	0.26	0.058	9.18187e-29	Erythroid	RNF7	Ctrl
5.7298e-33	0.356851	0.291	0.078	1.12212e-28	Erythroid	P4HTM	Ctrl
9.96179e-33	0.574054	0.194	0.029	1.95092e-28	Erythroid	ENSMMUG00000048107	Ctrl
1.01445e-32	0.459611	0.783	0.498	1.98669e-28	Erythroid	RPS15	Ctrl
1.07135e-32	0.285408	0.178	0.021	2.09813e-28	Erythroid	APEH	Ctrl
1.08462e-32	0.477747	0.359	0.119	2.12412e-28	Erythroid	SLC40A1	Ctrl
1.35963e-32	0.330414	0.491	0.209	2.66271e-28	Erythroid	COX8A	Ctrl
1.45599e-32	0.540232	0.414	0.162	2.85141e-28	Erythroid	RAD21	Ctrl
1.68464e-32	0.436307	0.245	0.054	3.29919e-28	Erythroid	ATG2A	Ctrl
1.93877e-32	0.301632	0.316	0.088	3.79689e-28	Erythroid	BTG2	Ctrl
2.15505e-32	0.331117	0.15	0.01	4.22044e-28	Erythroid	AURKA	Ctrl
2.18741e-32	0.288625	0.221	0.04	4.28382e-28	Erythroid	ENSMMUG00000039733	Ctrl
3.28001e-32	0.415266	0.502	0.216	6.42358e-28	Erythroid	ENSMMUG00000021980	Ctrl
4.22324e-32	0.363678	0.358	0.113	8.27079e-28	Erythroid	CDKN1B	Ctrl
4.27758e-32	0.242493	0.2	0.031	8.37722e-28	Erythroid	RPA3	Ctrl
6.34204e-32	0.821023	0.236	0.054	1.24203e-27	Erythroid	SMC4	Ctrl
1.00251e-31	0.260979	0.194	0.029	1.96332e-27	Erythroid	C9orf40	Ctrl
1.1127e-31	0.201699	0.123	0.002	2.17911e-27	Erythroid	ACP5	Ctrl
1.26475e-31	0.278355	0.169	0.019	2.47689e-27	Erythroid	AP4B1	Ctrl
1.7132e-31	0.202324	0.206	0.035	3.35514e-27	Erythroid	NUDT1	Ctrl
1.77376e-31	0.30621	0.151	0.012	3.47373e-27	Erythroid	NCAPD2	Ctrl
2.70826e-31	0.219126	0.159	0.015	5.30386e-27	Erythroid	TSPAN33	Ctrl
2.95932e-31	0.225151	0.122	0.002	5.79554e-27	Erythroid	IL1RN	Ctrl
3.12958e-31	0.245987	0.124	0.003	6.12897e-27	Erythroid	CIT	Ctrl
3.75783e-31	0.317594	0.371	0.123	7.35934e-27	Erythroid	ENSMMUG00000040488	Ctrl
4.28493e-31	0.187223	0.192	0.029	8.39161e-27	Erythroid	NDUFS1	Ctrl
4.85036e-31	0.283438	0.129	0.004	9.49895e-27	Erythroid	KIF2C	Ctrl
5.01031e-31	0.312082	0.208	0.038	9.8122e-27	Erythroid	AMBRA1	Ctrl
5.65803e-31	0.310952	0.338	0.108	1.10807e-26	Erythroid	UBE2K	Ctrl
6.07576e-31	0.357322	0.303	0.088	1.18988e-26	Erythroid	MED13L	Ctrl
6.29639e-31	0.251345	0.129	0.004	1.23309e-26	Erythroid	SLC43A3	Ctrl
7.03169e-31	0.450895	0.147	0.012	1.37709e-26	Erythroid	CCNB1	Ctrl
9.55604e-31	0.343952	0.392	0.147	1.87146e-26	Erythroid	POLR2E	Ctrl
1.09015e-30	0.520779	0.164	0.019	2.13495e-26	Erythroid	CDK1	Ctrl
1.29399e-30	0.254249	0.274	0.071	2.53415e-26	Erythroid	ZFAND3	Ctrl
1.55473e-30	0.264743	0.214	0.041	3.04479e-26	Erythroid	GTF2B	Ctrl
1.56274e-30	0.301727	0.375	0.13	3.06048e-26	Erythroid	NIPBL	Ctrl
1.5669e-30	0.385374	0.554	0.26	3.06862e-26	Erythroid	HNRNPA2B1	Ctrl
1.63103e-30	0.256837	0.259	0.063	3.19421e-26	Erythroid	RBM17	Ctrl
1.73859e-30	0.332871	0.392	0.142	3.40485e-26	Erythroid	ENSMMUG00000000801	Ctrl
1.77366e-30	0.262786	0.129	0.005	3.47354e-26	Erythroid	ENSMMUG00000013767	Ctrl
2.06762e-30	0.23588	0.295	0.082	4.04922e-26	Erythroid	TEX2	Ctrl
2.35848e-30	0.4572	0.294	0.087	4.61884e-26	Erythroid	HIST1H1E	Ctrl
2.39336e-30	0.297712	0.138	0.009	4.68716e-26	Erythroid	TPX2	Ctrl
2.67286e-30	0.26928	0.25	0.061	5.23452e-26	Erythroid	CYB5R1	Ctrl
2.75356e-30	0.312464	0.343	0.114	5.39258e-26	Erythroid	TST	Ctrl
2.96531e-30	0.339873	0.176	0.024	5.80726e-26	Erythroid	ENSMMUG00000029343	Ctrl
3.24118e-30	0.195101	0.123	0.004	6.34752e-26	Erythroid	SULT4A1	Ctrl
3.71035e-30	0.273234	0.25	0.061	7.26634e-26	Erythroid	ENSMMUG00000010387	Ctrl
3.897e-30	0.351365	0.12	0.003	7.63189e-26	Erythroid	APOBEC3A	Ctrl
4.14316e-30	0.381102	0.217	0.045	8.11397e-26	Erythroid	ANP32E	Ctrl
4.83106e-30	0.325644	0.197	0.034	9.46114e-26	Erythroid	HMGA1	Ctrl
6.88259e-30	0.477147	0.628	0.341	1.34789e-25	Erythroid	TUBA4A	Ctrl
6.97155e-30	0.341526	0.541	0.259	1.36531e-25	Erythroid	JOSD2	Ctrl
7.7425e-30	0.239358	0.124	0.004	1.51629e-25	Erythroid	HIST1H4J	Ctrl
9.46262e-30	0.289206	0.372	0.132	1.85316e-25	Erythroid	UBALD2	Ctrl
1.0478e-29	0.25755	0.312	0.095	2.05202e-25	Erythroid	NPRL3	Ctrl
1.0719e-29	-0.519464	0.945	0.995	2.09921e-25	Erythroid	MT-CYB	Ctrl
1.19568e-29	0.25614	0.228	0.049	2.34162e-25	Erythroid	TXNDC16	Ctrl
1.27908e-29	0.265445	0.19	0.032	2.50496e-25	Erythroid	GCLC	Ctrl
1.48377e-29	0.331599	0.26	0.068	2.90581e-25	Erythroid	MAPKAPK2	Ctrl
1.52077e-29	0.381002	0.587	0.305	2.97827e-25	Erythroid	ENSMMUG00000049151	Ctrl
2.43279e-29	0.186427	0.182	0.029	4.76437e-25	Erythroid	ENSMMUG00000021969	Ctrl
2.71201e-29	0.393314	0.771	0.477	5.3112e-25	Erythroid	RBM38	Ctrl
2.83926e-29	0.3505	0.503	0.236	5.5604e-25	Erythroid	SLC16A1	Ctrl
3.57295e-29	0.197581	0.122	0.004	6.99727e-25	Erythroid	ERFE	Ctrl
3.86196e-29	0.429995	0.157	0.018	7.56327e-25	Erythroid	KNL1	Ctrl
4.1094e-29	0.409689	0.723	0.433	8.04786e-25	Erythroid	TESC	Ctrl
4.30628e-29	0.285669	0.248	0.061	8.43341e-25	Erythroid	PGD	Ctrl
5.32541e-29	0.199427	0.122	0.004	1.04293e-24	Erythroid	CYP4F22	Ctrl
5.53362e-29	-0.852002	0.092	0.313	1.0837e-24	Erythroid	EPAS1	Ctrl
6.73791e-29	0.192629	0.151	0.015	1.31955e-24	Erythroid	SLC18B1	Ctrl
9.14316e-29	0.335452	0.126	0.006	1.7906e-24	Erythroid	ENSMMUG00000001442	Ctrl
9.54822e-29	0.31844	0.185	0.03	1.86992e-24	Erythroid	ENSMMUG00000037540	Ctrl
9.94696e-29	0.306516	0.133	0.009	1.94801e-24	Erythroid	CCNB2	Ctrl
1.02963e-28	0.302518	0.33	0.113	2.01643e-24	Erythroid	PSMC4	Ctrl
1.22712e-28	0.234934	0.166	0.022	2.40318e-24	Erythroid	BTRC	Ctrl
1.52035e-28	0.24166	0.137	0.011	2.97746e-24	Erythroid	SLC22A4	Ctrl
1.7151e-28	0.321292	0.301	0.094	3.35885e-24	Erythroid	CHD9	Ctrl
1.86068e-28	0.247871	0.13	0.008	3.64395e-24	Erythroid	MED12L	Ctrl
1.98666e-28	0.207629	0.161	0.021	3.89068e-24	Erythroid	UBAC1	Ctrl
2.0057e-28	0.320547	0.338	0.113	3.92797e-24	Erythroid	ACIN1	Ctrl
2.19957e-28	0.354012	0.587	0.297	4.30764e-24	Erythroid	HSPA5	Ctrl
2.24627e-28	0.224509	0.122	0.005	4.39909e-24	Erythroid	TACC3	Ctrl
2.26647e-28	0.264238	0.131	0.009	4.43866e-24	Erythroid	CENPM	Ctrl
2.66779e-28	-0.839936	0.046	0.244	5.2246e-24	Erythroid	CALCRL	Ctrl
2.87418e-28	0.301667	0.141	0.013	5.6288e-24	Erythroid	NUSAP1	Ctrl
3.44919e-28	0.523997	0.385	0.155	6.7549e-24	Erythroid	ENSMMUG00000045620	Ctrl
3.89172e-28	0.737146	0.224	0.052	7.62154e-24	Erythroid	CITED2	Ctrl
3.91537e-28	0.264085	0.262	0.071	7.66786e-24	Erythroid	CLK4	Ctrl
5.32489e-28	0.244304	0.359	0.127	1.04283e-23	Erythroid	GMPR	Ctrl
5.84844e-28	0.236966	0.145	0.015	1.14536e-23	Erythroid	CR1L	Ctrl
6.7042e-28	0.229557	0.115	0.004	1.31295e-23	Erythroid	GTSE1	Ctrl
6.86396e-28	0.191945	0.145	0.015	1.34424e-23	Erythroid	CA2	Ctrl
7.20145e-28	0.271018	0.278	0.08	1.41033e-23	Erythroid	GALNT1	Ctrl
7.90772e-28	0.337015	0.543	0.249	1.54865e-23	Erythroid	DDX5	Ctrl
1.13201e-27	-0.799135	0.042	0.228	2.21693e-23	Erythroid	SLC9A3R2	Ctrl
1.22075e-27	0.586842	0.724	0.476	2.39072e-23	Erythroid	ENSMMUG00000031840	Ctrl
1.40692e-27	0.226791	0.352	0.124	2.75531e-23	Erythroid	FECH	Ctrl
1.44267e-27	0.238529	0.143	0.014	2.82533e-23	Erythroid	IFT57	Ctrl
1.78988e-27	0.208094	0.151	0.018	3.50529e-23	Erythroid	NT5M	Ctrl
2.16916e-27	0.299637	0.366	0.134	4.24809e-23	Erythroid	HIPK1	Ctrl
2.32149e-27	0.207553	0.334	0.113	4.5464e-23	Erythroid	ENSMMUG00000016765	Ctrl
2.52585e-27	0.281923	0.285	0.088	4.94662e-23	Erythroid	AP2S1	Ctrl
2.99948e-27	0.21016	0.12	0.006	5.87419e-23	Erythroid	KIF23	Ctrl
4.29883e-27	0.266927	0.299	0.096	8.41884e-23	Erythroid	IRF3	Ctrl
4.71634e-27	0.260071	0.253	0.07	9.23649e-23	Erythroid	ENSMMUG00000044392	Ctrl
4.78489e-27	0.558262	0.323	0.12	9.37073e-23	Erythroid	TRPV2	Ctrl
5.03847e-27	0.266823	0.411	0.159	9.86735e-23	Erythroid	SF3B1	Ctrl
6.63316e-27	0.311563	0.172	0.029	1.29904e-22	Erythroid	HARS	Ctrl
6.83448e-27	0.328774	0.218	0.052	1.33846e-22	Erythroid	ANP32A	Ctrl
7.03123e-27	0.329273	0.313	0.104	1.377e-22	Erythroid	SAT1	Ctrl
7.13922e-27	0.243512	0.253	0.069	1.39815e-22	Erythroid	SP100	Ctrl
7.13986e-27	0.191679	0.11	0.004	1.39827e-22	Erythroid	ZWINT	Ctrl
7.41346e-27	0.232467	0.317	0.105	1.45185e-22	Erythroid	CHMP2A	Ctrl
7.5262e-27	0.231501	0.113	0.004	1.47393e-22	Erythroid	CCNF	Ctrl
7.559e-27	0.200994	0.11	0.004	1.48036e-22	Erythroid	SPAG5	Ctrl
7.90584e-27	0.348385	0.372	0.144	1.54828e-22	Erythroid	MPST	Ctrl
8.04832e-27	0.357136	0.227	0.055	1.57618e-22	Erythroid	PSME2	Ctrl
8.60547e-27	0.277194	0.143	0.015	1.68529e-22	Erythroid	ENSMMUG00000039375	Ctrl
9.29774e-27	0.35245	0.12	0.007	1.82087e-22	Erythroid	CDC20	Ctrl
1.42836e-26	0.29207	0.131	0.012	2.79731e-22	Erythroid	CCNA2	Ctrl
1.44514e-26	0.296702	0.19	0.038	2.83017e-22	Erythroid	PTPMT1	Ctrl
1.74834e-26	0.239039	0.112	0.004	3.42394e-22	Erythroid	ENSMMUG00000012276	Ctrl
2.49742e-26	0.254435	0.197	0.041	4.89094e-22	Erythroid	BOLA3	Ctrl
2.61888e-26	0.316081	0.238	0.063	5.12882e-22	Erythroid	SRI	Ctrl
3.21366e-26	0.21651	0.173	0.029	6.29364e-22	Erythroid	MAN2A1	Ctrl
3.4868e-26	0.21471	0.119	0.007	6.82855e-22	Erythroid	KIF15	Ctrl
3.51869e-26	0.388245	0.701	0.437	6.891e-22	Erythroid	RPL8	Ctrl
3.60457e-26	0.347555	0.772	0.506	7.0592e-22	Erythroid	PABPC1	Ctrl
3.6051e-26	0.278367	0.155	0.022	7.06023e-22	Erythroid	JAK2	Ctrl
3.69184e-26	0.379831	0.147	0.019	7.2301e-22	Erythroid	TNIK	Ctrl
3.82238e-26	0.588607	0.347	0.139	7.48575e-22	Erythroid	TUBB	Ctrl
3.82896e-26	0.287341	0.364	0.138	7.49864e-22	Erythroid	ENSMMUG00000042390	Ctrl
4.54673e-26	0.233514	0.283	0.088	8.90433e-22	Erythroid	NDUFS7	Ctrl
4.87415e-26	0.32856	0.22	0.055	9.54553e-22	Erythroid	ENSMMUG00000032231	Ctrl
5.05948e-26	0.272508	0.225	0.056	9.90848e-22	Erythroid	FGFR1OP2	Ctrl
5.36471e-26	0.234277	0.115	0.006	1.05063e-21	Erythroid	NCAPG2	Ctrl
5.64538e-26	0.188431	0.217	0.052	1.10559e-21	Erythroid	FBXO34	Ctrl
6.39784e-26	-0.649317	0.043	0.223	1.25295e-21	Erythroid	EMP2	Ctrl
6.43504e-26	0.282419	0.154	0.021	1.26024e-21	Erythroid	SLC39A8	Ctrl
6.58303e-26	0.299847	0.252	0.072	1.28922e-21	Erythroid	PSMD2	Ctrl
7.57901e-26	0.263114	0.193	0.04	1.48427e-21	Erythroid	FOXJ2	Ctrl
7.84047e-26	0.269316	0.222	0.055	1.53548e-21	Erythroid	PSMD1	Ctrl
8.2164e-26	0.310211	0.194	0.04	1.6091e-21	Erythroid	C3	Ctrl
8.56351e-26	0.244481	0.187	0.038	1.67708e-21	Erythroid	VEZT	Ctrl
9.04192e-26	0.231358	0.168	0.029	1.77077e-21	Erythroid	USP14	Ctrl
9.12032e-26	0.299428	0.213	0.051	1.78612e-21	Erythroid	TNRC6B	Ctrl
9.14087e-26	0.371384	0.425	0.184	1.79015e-21	Erythroid	SQSTM1	Ctrl
9.70654e-26	0.260494	0.162	0.026	1.90093e-21	Erythroid	ZCCHC2	Ctrl
1.05377e-25	0.260616	0.366	0.139	2.0637e-21	Erythroid	GPBP1	Ctrl
1.05417e-25	0.217869	0.273	0.081	2.06448e-21	Erythroid	KIAA0232	Ctrl
1.09237e-25	0.188511	0.119	0.008	2.1393e-21	Erythroid	ART4	Ctrl
1.1069e-25	0.351204	0.503	0.248	2.16775e-21	Erythroid	STK11	Ctrl
1.11206e-25	0.30061	0.158	0.024	2.17785e-21	Erythroid	HN1	Ctrl
1.23652e-25	0.266699	0.152	0.021	2.4216e-21	Erythroid	KIF22	Ctrl
1.63983e-25	0.3502	0.698	0.411	3.21145e-21	Erythroid	ENSMMUG00000005960	Ctrl
1.71712e-25	0.182763	0.11	0.005	3.3628e-21	Erythroid	RRM2	Ctrl
1.80233e-25	0.38788	0.432	0.193	3.52969e-21	Erythroid	NARF	Ctrl
2.49751e-25	0.262523	0.292	0.096	4.89113e-21	Erythroid	ENSMMUG00000006104	Ctrl
2.58412e-25	0.390521	0.761	0.472	5.06073e-21	Erythroid	WNK1	Ctrl
2.6357e-25	0.337839	0.141	0.018	5.16176e-21	Erythroid	SMC2	Ctrl
2.8709e-25	0.263114	0.115	0.007	5.62237e-21	Erythroid	PLK1	Ctrl
3.21386e-25	-1.01803	0.229	0.43	6.29402e-21	Erythroid	RNASE1	Ctrl
3.60143e-25	0.403129	0.138	0.017	7.05304e-21	Erythroid	HIST1H2AH	Ctrl
3.83046e-25	0.207175	0.2	0.045	7.50157e-21	Erythroid	TXNRD1	Ctrl
3.85189e-25	0.239962	0.106	0.004	7.54354e-21	Erythroid	KIF14	Ctrl
4.05171e-25	0.258395	0.141	0.018	7.93487e-21	Erythroid	STXBP2	Ctrl
4.8945e-25	0.190752	0.112	0.006	9.58539e-21	Erythroid	KIF11	Ctrl
6.82329e-25	0.194792	0.185	0.038	1.33627e-20	Erythroid	ENSMMUG00000019912	Ctrl
8.38418e-25	0.288701	0.178	0.036	1.64196e-20	Erythroid	TOX2	Ctrl
1.17356e-24	0.341562	0.698	0.429	2.29829e-20	Erythroid	TFDP2	Ctrl
1.25564e-24	-0.791461	0.059	0.239	2.45904e-20	Erythroid	CAV2	Ctrl
1.4452e-24	0.342644	0.943	0.803	2.83028e-20	Erythroid	BSG	Ctrl
1.45393e-24	0.216505	0.194	0.043	2.84738e-20	Erythroid	SNX1	Ctrl
1.68422e-24	0.241719	0.354	0.133	3.29837e-20	Erythroid	CLK1	Ctrl
1.712e-24	0.305649	0.126	0.013	3.35278e-20	Erythroid	HIST2H3A	Ctrl
1.92455e-24	0.201068	0.22	0.056	3.76903e-20	Erythroid	KCTD20	Ctrl
2.03596e-24	0.22648	0.173	0.034	3.98722e-20	Erythroid	PIGQ	Ctrl
2.51931e-24	0.218277	0.203	0.048	4.93381e-20	Erythroid	UFD1	Ctrl
2.62204e-24	0.20543	0.145	0.021	5.13501e-20	Erythroid	SQLE	Ctrl
2.62951e-24	0.186197	0.25	0.073	5.14963e-20	Erythroid	ENSMMUG00000043389	Ctrl
3.37079e-24	0.247904	0.25	0.075	6.60135e-20	Erythroid	GAPVD1	Ctrl
3.47259e-24	0.302008	0.378	0.155	6.80072e-20	Erythroid	NEDD4L	Ctrl
3.84372e-24	0.185822	0.273	0.087	7.52754e-20	Erythroid	ZC3H15	Ctrl
4.10207e-24	0.20565	0.207	0.052	8.03349e-20	Erythroid	MINOS1	Ctrl
4.4065e-24	0.314669	0.421	0.182	8.62969e-20	Erythroid	TMOD1	Ctrl
4.64955e-24	0.254091	0.33	0.12	9.10568e-20	Erythroid	ENSMMUG00000000983	Ctrl
5.31183e-24	0.286055	0.368	0.147	1.04027e-19	Erythroid	ZFAND6	Ctrl
6.14413e-24	0.249583	0.19	0.042	1.20327e-19	Erythroid	ATL2	Ctrl
6.34478e-24	0.44395	0.222	0.063	1.24256e-19	Erythroid	IDH2	Ctrl
6.47796e-24	-1.14536	0.094	0.277	1.26864e-19	Erythroid	ENSMMUG00000012608	Ctrl
7.2368e-24	0.278033	0.477	0.223	1.41726e-19	Erythroid	TLN1	Ctrl
7.53255e-24	0.308257	0.562	0.303	1.47517e-19	Erythroid	CMAS	Ctrl
8.44503e-24	0.208604	0.4	0.164	1.65387e-19	Erythroid	NDUFB4	Ctrl
1.01638e-23	0.382125	0.248	0.079	1.99048e-19	Erythroid	PRNP	Ctrl
1.02143e-23	0.245999	0.253	0.077	2.00037e-19	Erythroid	STAG2	Ctrl
1.15691e-23	0.31498	0.424	0.189	2.26569e-19	Erythroid	BIRC2	Ctrl
1.42327e-23	0.510155	0.326	0.132	2.78734e-19	Erythroid	ENSMMUG00000012242	Ctrl
1.69223e-23	0.318922	0.305	0.112	3.31406e-19	Erythroid	POMP	Ctrl
1.77733e-23	-0.801796	0.092	0.278	3.48072e-19	Erythroid	SPARC	Ctrl
2.1437e-23	0.241014	0.406	0.168	4.19821e-19	Erythroid	UBE2D3	Ctrl
2.72537e-23	0.203525	0.245	0.074	5.33736e-19	Erythroid	ENSMMUG00000031944	Ctrl
3.58302e-23	0.220819	0.178	0.038	7.01699e-19	Erythroid	TNFRSF14	Ctrl
6.23509e-23	0.225795	0.201	0.051	1.22108e-18	Erythroid	GMPS	Ctrl
7.40653e-23	0.241622	0.242	0.075	1.4505e-18	Erythroid	TRIM58	Ctrl
9.01369e-23	0.2786	0.252	0.082	1.76524e-18	Erythroid	PAQR9	Ctrl
9.06785e-23	0.263214	0.172	0.037	1.77585e-18	Erythroid	ENSMMUG00000015334	Ctrl
9.91707e-23	0.334316	0.331	0.134	1.94216e-18	Erythroid	ALOX15	Ctrl
1.26181e-22	0.259061	0.442	0.197	2.47112e-18	Erythroid	EIF4A2	Ctrl
1.37796e-22	0.253863	0.973	0.94	2.69861e-18	Erythroid	ALAS2	Ctrl
1.57975e-22	0.242191	0.256	0.083	3.09379e-18	Erythroid	ANAPC11	Ctrl
1.66791e-22	0.244886	0.271	0.093	3.26643e-18	Erythroid	PTP4A2	Ctrl
1.83957e-22	0.225233	0.253	0.08	3.60262e-18	Erythroid	ATP6V0B	Ctrl
1.87882e-22	0.188152	0.131	0.018	3.67948e-18	Erythroid	ENSMMUG00000018256	Ctrl
1.91963e-22	-0.699121	0.043	0.206	3.75941e-18	Erythroid	SPTBN1	Ctrl
2.5773e-22	0.287249	0.144	0.024	5.04739e-18	Erythroid	RRM1	Ctrl
2.86939e-22	-0.583693	0.06	0.231	5.61942e-18	Erythroid	PTRF	Ctrl
2.95691e-22	0.213241	0.154	0.029	5.79082e-18	Erythroid	DNAJC9	Ctrl
2.972e-22	0.276431	0.217	0.062	5.82037e-18	Erythroid	BMP2K	Ctrl
3.16502e-22	0.249584	0.285	0.102	6.19837e-18	Erythroid	SRXN1	Ctrl
3.33777e-22	0.193916	0.171	0.037	6.53668e-18	Erythroid	TAF1	Ctrl
3.50017e-22	0.240095	0.464	0.22	6.85474e-18	Erythroid	PET100	Ctrl
3.59849e-22	0.546393	0.211	0.063	7.04729e-18	Erythroid	LBR	Ctrl
3.91865e-22	0.233884	0.168	0.035	7.67428e-18	Erythroid	STXBP3	Ctrl
5.1939e-22	-0.671786	0.175	0.366	1.01717e-17	Erythroid	EGFL7	Ctrl
6.03391e-22	0.207825	0.25	0.08	1.18168e-17	Erythroid	PSMD8	Ctrl
7.63173e-22	0.197576	0.154	0.029	1.4946e-17	Erythroid	ZMYND8	Ctrl
8.06903e-22	0.202095	0.248	0.077	1.58024e-17	Erythroid	CCAR1	Ctrl
8.11227e-22	0.230099	0.271	0.093	1.58871e-17	Erythroid	SIAH2	Ctrl
1.07862e-21	0.185766	0.103	0.008	2.11238e-17	Erythroid	EPSTI1	Ctrl
1.08782e-21	0.23378	0.329	0.13	2.13039e-17	Erythroid	TRA2B	Ctrl
1.12275e-21	0.53862	0.727	0.546	2.1988e-17	Erythroid	IFIT1	Ctrl
1.24043e-21	0.350634	0.698	0.475	2.42926e-17	Erythroid	ENSMMUG00000009157	Ctrl
1.80569e-21	0.230711	0.171	0.039	3.53627e-17	Erythroid	STK24	Ctrl
3.12216e-21	0.193471	0.126	0.018	6.11443e-17	Erythroid	GFI1B	Ctrl
3.17445e-21	0.198695	0.327	0.131	6.21685e-17	Erythroid	COPE	Ctrl
3.28539e-21	0.267414	0.372	0.159	6.43411e-17	Erythroid	MGEA5	Ctrl
3.39671e-21	-0.747196	0.071	0.237	6.65213e-17	Erythroid	GNG11	Ctrl
3.55752e-21	0.224689	0.418	0.203	6.96704e-17	Erythroid	PSMB6	Ctrl
3.63231e-21	0.231983	0.408	0.186	7.11352e-17	Erythroid	ENSMMUG00000015861	Ctrl
3.75147e-21	0.205346	0.126	0.018	7.34688e-17	Erythroid	KIF20B	Ctrl
4.00234e-21	0.2149	0.312	0.12	7.83818e-17	Erythroid	SUSD6	Ctrl
4.40322e-21	0.322305	0.466	0.235	8.62328e-17	Erythroid	ASCC2	Ctrl
4.88201e-21	-0.98156	0.034	0.178	9.56094e-17	Erythroid	ITM2A	Ctrl
9.12517e-21	0.262107	0.166	0.038	1.78707e-16	Erythroid	INTS6	Ctrl
9.82447e-21	-0.821485	0.046	0.198	1.92402e-16	Erythroid	RAMP2	Ctrl
1.17507e-20	0.227411	0.189	0.049	2.30125e-16	Erythroid	PKHD1L1	Ctrl
1.31572e-20	0.213576	0.558	0.297	2.57671e-16	Erythroid	EIF5	Ctrl
1.42856e-20	0.204938	0.214	0.063	2.79768e-16	Erythroid	ACTR3	Ctrl
1.47789e-20	0.230729	0.123	0.018	2.89431e-16	Erythroid	ATAD5	Ctrl
1.51745e-20	0.221738	0.131	0.022	2.97177e-16	Erythroid	CTSE	Ctrl
1.69146e-20	0.246973	0.394	0.184	3.31255e-16	Erythroid	COX7A2	Ctrl
2.32837e-20	0.206687	0.554	0.301	4.55988e-16	Erythroid	BTF3	Ctrl
2.42612e-20	0.653232	0.297	0.13	4.75131e-16	Erythroid	H2AFZ	Ctrl
2.50316e-20	0.193259	0.176	0.044	4.90219e-16	Erythroid	DEK	Ctrl
3.1827e-20	-0.72194	0.074	0.238	6.23301e-16	Erythroid	PECAM1	Ctrl
3.86757e-20	0.273509	0.499	0.263	7.57425e-16	Erythroid	TMEM59	Ctrl
4.16069e-20	0.270997	0.165	0.039	8.1483e-16	Erythroid	GMDS	Ctrl
4.31881e-20	0.261143	0.259	0.094	8.45795e-16	Erythroid	CD44	Ctrl
4.67771e-20	0.182599	0.221	0.069	9.16083e-16	Erythroid	VPS13B	Ctrl
4.78533e-20	0.303599	0.373	0.177	9.37159e-16	Erythroid	NDUFA11	Ctrl
4.79045e-20	0.205511	0.158	0.036	9.38162e-16	Erythroid	BRD8	Ctrl
4.93043e-20	-0.586963	0.053	0.205	9.65576e-16	Erythroid	DST	Ctrl
5.18128e-20	0.260185	0.505	0.263	1.0147e-15	Erythroid	AMFR	Ctrl
5.18502e-20	0.557946	0.723	0.5	1.01543e-15	Erythroid	ENSMMUG00000013237	Ctrl
6.89985e-20	0.210129	0.171	0.042	1.35127e-15	Erythroid	WIPI1	Ctrl
7.37251e-20	-0.471633	0.015	0.139	1.44383e-15	Erythroid	ENSMMUG00000014786	Ctrl
9.32649e-20	0.216483	0.199	0.058	1.8265e-15	Erythroid	ENSMMUG00000040573	Ctrl
9.43784e-20	0.196575	0.201	0.059	1.84831e-15	Erythroid	EZR	Ctrl
9.62039e-20	0.237165	0.225	0.074	1.88406e-15	Erythroid	NDUFAF3	Ctrl
1.03774e-19	-0.721098	0.035	0.174	2.03232e-15	Erythroid	FCN3	Ctrl
1.43042e-19	-0.567644	0.031	0.166	2.80133e-15	Erythroid	CCND1	Ctrl
1.51394e-19	0.203081	0.262	0.096	2.96491e-15	Erythroid	BTF3L4	Ctrl
1.66856e-19	0.185414	0.158	0.037	3.26771e-15	Erythroid	MGAT1	Ctrl
1.6736e-19	0.192101	0.203	0.061	3.27758e-15	Erythroid	NUP153	Ctrl
1.843e-19	0.225074	0.199	0.058	3.60932e-15	Erythroid	ENSMMUG00000023144	Ctrl
2.04092e-19	0.19006	0.315	0.128	3.99693e-15	Erythroid	PICALM	Ctrl
2.20471e-19	0.371338	0.266	0.105	4.31771e-15	Erythroid	CDKN2D	Ctrl
2.26513e-19	0.263259	0.357	0.159	4.43603e-15	Erythroid	UTRN	Ctrl
2.3317e-19	-0.537495	0.06	0.211	4.56639e-15	Erythroid	PTMS	Ctrl
2.72408e-19	0.193216	0.193	0.056	5.33484e-15	Erythroid	B3GNT2	Ctrl
3.69698e-19	0.278505	0.407	0.199	7.24017e-15	Erythroid	CCNDBP1	Ctrl
3.79774e-19	0.266752	0.33	0.139	7.43749e-15	Erythroid	KMT2C	Ctrl
4.73391e-19	0.248463	0.257	0.092	9.2709e-15	Erythroid	USP47	Ctrl
4.95029e-19	0.22422	0.315	0.131	9.69465e-15	Erythroid	ENSMMUG00000018579	Ctrl
5.79122e-19	0.206824	0.26	0.097	1.13415e-14	Erythroid	ATP5O	Ctrl
6.20268e-19	0.266746	0.343	0.154	1.21473e-14	Erythroid	ARF5	Ctrl
7.78992e-19	0.205532	0.467	0.236	1.52558e-14	Erythroid	FAXDC2	Ctrl
9.15243e-19	0.248021	0.267	0.101	1.79241e-14	Erythroid	PSMB1	Ctrl
1.37229e-18	0.306101	0.173	0.049	2.68749e-14	Erythroid	TMPO	Ctrl
1.64416e-18	0.242972	0.234	0.083	3.21992e-14	Erythroid	CYC1	Ctrl
2.24629e-18	0.261288	0.234	0.084	4.39913e-14	Erythroid	NAT6	Ctrl
2.25556e-18	-0.471773	0.017	0.136	4.41729e-14	Erythroid	ARHGAP18	Ctrl
2.69405e-18	0.221079	0.201	0.063	5.27603e-14	Erythroid	HERC2	Ctrl
3.45504e-18	0.217324	0.547	0.314	6.76634e-14	Erythroid	ENSMMUG00000044281	Ctrl
4.14012e-18	0.282878	0.491	0.268	8.108e-14	Erythroid	ENSMMUG00000028889	Ctrl
4.23231e-18	0.199307	0.441	0.228	8.28855e-14	Erythroid	STRADB	Ctrl
5.00354e-18	0.218065	0.165	0.044	9.79893e-14	Erythroid	CDK19	Ctrl
6.1585e-18	0.197321	0.385	0.181	1.20608e-13	Erythroid	RAD23B	Ctrl
7.00061e-18	0.188091	0.22	0.075	1.371e-13	Erythroid	USP32	Ctrl
8.95377e-18	0.22589	0.446	0.227	1.75351e-13	Erythroid	SON	Ctrl
1.01011e-17	0.223005	0.327	0.145	1.9782e-13	Erythroid	PSME4	Ctrl
1.03458e-17	0.226921	0.435	0.229	2.02612e-13	Erythroid	NOSTRIN	Ctrl
1.10957e-17	-0.714501	0.081	0.229	2.17299e-13	Erythroid	COL4A2	Ctrl
1.20204e-17	-0.732046	0.028	0.151	2.35408e-13	Erythroid	KDR	Ctrl
1.25296e-17	0.274493	0.173	0.051	2.45379e-13	Erythroid	KMT5A	Ctrl
1.26175e-17	0.278049	0.344	0.158	2.471e-13	Erythroid	USP9X	Ctrl
1.34738e-17	0.238333	0.429	0.214	2.6387e-13	Erythroid	MBNL1	Ctrl
1.42614e-17	-0.525781	0.017	0.13	2.79295e-13	Erythroid	TPPP3	Ctrl
1.46152e-17	0.20899	0.187	0.057	2.86225e-13	Erythroid	ENSMMUG00000012448	Ctrl
1.80244e-17	0.264423	0.783	0.564	3.52989e-13	Erythroid	RBX1	Ctrl
1.88154e-17	0.257647	0.639	0.408	3.68481e-13	Erythroid	RPLP2	Ctrl
2.68914e-17	-0.48025	0.048	0.183	5.26641e-13	Erythroid	CAVIN2	Ctrl
2.85156e-17	0.524607	0.958	0.972	5.58449e-13	Erythroid	COX1	Ctrl
2.89211e-17	0.200028	0.74	0.517	5.66391e-13	Erythroid	ENSMMUG00000003295	Ctrl
2.93746e-17	-0.4921	0.029	0.153	5.75272e-13	Erythroid	ARHGAP29	Ctrl
3.47203e-17	0.211959	0.158	0.042	6.79963e-13	Erythroid	SRRT	Ctrl
3.99749e-17	0.2139	0.415	0.21	7.82869e-13	Erythroid	RDH5	Ctrl
4.55723e-17	0.246218	0.201	0.067	8.92487e-13	Erythroid	SLC25A5	Ctrl
4.67157e-17	0.248587	0.162	0.045	9.1488e-13	Erythroid	KLF6	Ctrl
5.18609e-17	-0.438033	0.028	0.147	1.01564e-12	Erythroid	AHNAK	Ctrl
5.87393e-17	0.34025	0.719	0.517	1.15035e-12	Erythroid	ENSMMUG00000014888	Ctrl
5.96936e-17	-0.369171	0.034	0.156	1.16904e-12	Erythroid	C5orf13	Ctrl
8.5899e-17	0.245282	0.248	0.097	1.68225e-12	Erythroid	XRCC5	Ctrl
8.82083e-17	0.190844	0.208	0.071	1.72747e-12	Erythroid	FAM134A	Ctrl
1.16063e-16	0.208628	0.162	0.046	2.27298e-12	Erythroid	CTSL	Ctrl
1.23863e-16	0.244973	0.18	0.055	2.42573e-12	Erythroid	MAFG	Ctrl
1.66297e-16	0.267157	0.227	0.087	3.25677e-12	Erythroid	EIF3A	Ctrl
1.90797e-16	0.203624	0.179	0.055	3.73656e-12	Erythroid	MKNK2	Ctrl
2.08199e-16	-0.471182	0.017	0.124	4.07737e-12	Erythroid	LIFR	Ctrl
2.24351e-16	0.18826	0.141	0.035	4.39369e-12	Erythroid	ITPR2	Ctrl
2.43651e-16	0.259801	0.562	0.345	4.77166e-12	Erythroid	S100A10	Ctrl
3.81346e-16	-0.506009	0.027	0.14	7.46828e-12	Erythroid	UACA	Ctrl
4.74036e-16	0.297653	0.487	0.285	9.28352e-12	Erythroid	ENSMMUG00000047417	Ctrl
5.54211e-16	0.228181	0.561	0.327	1.08537e-11	Erythroid	ENSMMUG00000003412	Ctrl
5.85169e-16	0.238089	0.312	0.139	1.146e-11	Erythroid	LUC7L3	Ctrl
6.12725e-16	0.189364	0.449	0.237	1.19996e-11	Erythroid	FBXO7	Ctrl
6.18085e-16	-0.418179	0.017	0.121	1.21046e-11	Erythroid	CLEC3B	Ctrl
6.43777e-16	-0.437282	0.036	0.156	1.26077e-11	Erythroid	NFIB	Ctrl
6.45076e-16	0.323055	0.443	0.248	1.26332e-11	Erythroid	AQP1	Ctrl
7.17625e-16	-0.44541	0.013	0.113	1.4054e-11	Erythroid	ENSMMUG00000009859	Ctrl
1.10779e-15	-0.561128	0.031	0.144	2.1695e-11	Erythroid	HOPX	Ctrl
1.38223e-15	0.190171	0.368	0.181	2.70696e-11	Erythroid	BPTF	Ctrl
1.55184e-15	0.217464	0.136	0.035	3.03913e-11	Erythroid	WHSC1	Ctrl
1.76758e-15	0.212352	0.436	0.233	3.46163e-11	Erythroid	RPS2	Ctrl
1.89534e-15	0.185626	0.119	0.026	3.71183e-11	Erythroid	ITPKC	Ctrl
1.99105e-15	0.194973	0.136	0.035	3.89928e-11	Erythroid	CKAP5	Ctrl
2.6227e-15	0.184587	0.133	0.033	5.13629e-11	Erythroid	CTSH	Ctrl
3.49575e-15	-0.971666	0.046	0.165	6.84609e-11	Erythroid	EDNRB	Ctrl
3.5701e-15	0.263555	0.103	0.02	6.99169e-11	Erythroid	MCM7	Ctrl
3.65901e-15	-0.449892	0.031	0.141	7.1658e-11	Erythroid	FAM176B	Ctrl
3.7536e-15	-0.41289	0.032	0.145	7.35105e-11	Erythroid	ADGRF5	Ctrl
4.64468e-15	0.238484	0.476	0.263	9.09614e-11	Erythroid	NDFIP1	Ctrl
4.78184e-15	-0.524558	0.02	0.121	9.36475e-11	Erythroid	TSPAN12	Ctrl
5.94471e-15	-0.378287	0.822	0.891	1.16421e-10	Erythroid	ENSMMUG00000028699	Ctrl
7.37347e-15	0.202097	0.434	0.241	1.44402e-10	Erythroid	2021-03-08	Ctrl
8.33196e-15	0.390043	0.203	0.076	1.63173e-10	Erythroid	TIMP1	Ctrl
9.46351e-15	0.199886	0.439	0.239	1.85333e-10	Erythroid	ATP5I	Ctrl
1.19918e-14	0.190827	0.164	0.053	2.34848e-10	Erythroid	NCSTN	Ctrl
1.40482e-14	0.24163	0.705	0.492	2.7512e-10	Erythroid	FAU	Ctrl
1.74741e-14	0.193353	0.159	0.05	3.42214e-10	Erythroid	GIGYF2	Ctrl
1.93635e-14	0.185315	0.21	0.08	3.79214e-10	Erythroid	CALCOCO2	Ctrl
2.40999e-14	0.404813	0.269	0.13	4.71972e-10	Erythroid	NUCKS1	Ctrl
2.57356e-14	0.220845	0.243	0.103	5.04007e-10	Erythroid	HIST2H2AA3	Ctrl
2.92827e-14	0.242493	0.271	0.126	5.73472e-10	Erythroid	ENSMMUG00000038299	Ctrl
3.93924e-14	0.207798	0.646	0.424	7.7146e-10	Erythroid	RPS9	Ctrl
6.06346e-14	-0.460613	0.018	0.113	1.18747e-09	Erythroid	ADGRL2	Ctrl
9.19247e-14	0.206436	0.287	0.139	1.80025e-09	Erythroid	GPCPD1	Ctrl
1.19572e-13	0.222316	0.394	0.211	2.3417e-09	Erythroid	PITHD1	Ctrl
1.23213e-13	0.197609	0.187	0.071	2.413e-09	Erythroid	HNRNPAB	Ctrl
1.33399e-13	-0.441404	0.049	0.164	2.61248e-09	Erythroid	TNFSF10	Ctrl
2.08974e-13	-0.38411	0.049	0.162	4.09254e-09	Erythroid	SERPINH1	Ctrl
2.22112e-13	0.221446	0.215	0.088	4.34983e-09	Erythroid	DNAJB1	Ctrl
2.33497e-13	0.191062	0.407	0.223	4.5728e-09	Erythroid	COX4I1	Ctrl
4.09932e-13	0.209875	0.119	0.031	8.0281e-09	Erythroid	DRA	Ctrl
4.24804e-13	0.234922	0.172	0.063	8.31936e-09	Erythroid	HBP1	Ctrl
4.90207e-13	0.259255	0.382	0.216	9.60022e-09	Erythroid	CAT	Ctrl
6.91446e-13	0.202202	0.569	0.37	1.35413e-08	Erythroid	RACK1	Ctrl
1.01321e-12	-0.403308	0.059	0.17	1.98427e-08	Erythroid	NGFRAP1	Ctrl
1.02128e-12	0.256082	0.759	0.572	2.00007e-08	Erythroid	CREG1	Ctrl
1.02582e-12	0.19989	0.336	0.175	2.00897e-08	Erythroid	ENSMMUG00000003874	Ctrl
1.43441e-12	-0.420994	0.046	0.15	2.80915e-08	Erythroid	CD24	Ctrl
1.49694e-12	-0.285468	0.017	0.102	2.93162e-08	Erythroid	PTP4A3	Ctrl
2.07538e-12	0.354861	0.25	0.122	4.06442e-08	Erythroid	RAN	Ctrl
2.34016e-12	0.307861	0.32	0.172	4.58297e-08	Erythroid	TACC1	Ctrl
2.5752e-12	-0.341445	0.018	0.103	5.04327e-08	Erythroid	FSCN1	Ctrl
2.69336e-12	-0.443147	0.049	0.154	5.27467e-08	Erythroid	FCGRT	Ctrl
2.99255e-12	0.482281	0.256	0.119	5.86062e-08	Erythroid	ZFP36	Ctrl
3.19577e-12	-0.541403	0.113	0.235	6.25859e-08	Erythroid	COL4A1	Ctrl
3.44426e-12	-0.403054	0.043	0.144	6.74523e-08	Erythroid	IL7R	Ctrl
3.45134e-12	-0.313615	0.022	0.109	6.75911e-08	Erythroid	JUP	Ctrl
3.62056e-12	-0.494823	0.064	0.173	7.0905e-08	Erythroid	ACVRL1	Ctrl
4.65379e-12	-0.279721	0.025	0.113	9.11397e-08	Erythroid	PAPSS2	Ctrl
5.0799e-12	-0.416562	0.045	0.144	9.94847e-08	Erythroid	MARCKSL1	Ctrl
5.28192e-12	-0.55463	0.141	0.264	1.03441e-07	Erythroid	ENSMMUG00000048425	Ctrl
5.72275e-12	0.197795	0.194	0.081	1.12074e-07	Erythroid	ZSCAN12	Ctrl
6.73019e-12	0.238774	0.154	0.055	1.31804e-07	Erythroid	LDHA	Ctrl
8.12129e-12	0.252768	0.201	0.088	1.59047e-07	Erythroid	LMNA	Ctrl
1.52024e-11	-0.300814	0.049	0.151	2.97724e-07	Erythroid	IFI16	Ctrl
1.79249e-11	-0.363873	0.048	0.144	3.51042e-07	Erythroid	ID1	Ctrl
2.52249e-11	0.195164	0.113	0.033	4.94004e-07	Erythroid	ENSMMUG00000041076	Ctrl
2.87002e-11	0.303678	0.639	0.43	5.62065e-07	Erythroid	ENSMMUG00000002320	Ctrl
3.69557e-11	-0.267159	0.021	0.102	7.2374e-07	Erythroid	PDGFB	Ctrl
4.03408e-11	-0.587639	0.343	0.453	7.90034e-07	Erythroid	ENSMMUG00000012140	Ctrl
6.77274e-11	-0.230756	0.025	0.11	1.32637e-06	Erythroid	MEIS2	Ctrl
6.94206e-11	-0.432058	0.043	0.135	1.35953e-06	Erythroid	NRP1	Ctrl
7.23893e-11	-0.220599	0.045	0.137	1.41767e-06	Erythroid	C9orf78	Ctrl
7.32167e-11	-0.425348	0.064	0.162	1.43388e-06	Erythroid	RDX	Ctrl
7.32483e-11	0.224427	0.34	0.19	1.43449e-06	Erythroid	DNAJA1	Ctrl
7.45635e-11	-0.443138	0.063	0.162	1.46025e-06	Erythroid	ENSMMUG00000010180	Ctrl
7.60861e-11	0.187773	0.166	0.066	1.49007e-06	Erythroid	SHC1	Ctrl
8.10212e-11	-0.352577	0.045	0.139	1.58672e-06	Erythroid	TCF4	Ctrl
8.96205e-11	0.197322	0.253	0.126	1.75513e-06	Erythroid	KIDINS220	Ctrl
9.4284e-11	0.18733	0.235	0.113	1.84646e-06	Erythroid	RSRC2	Ctrl
9.80406e-11	-0.329704	0.029	0.113	1.92003e-06	Erythroid	TJP1	Ctrl
1.0843e-10	0.214521	0.102	0.029	2.12349e-06	Erythroid	WARS	Ctrl
1.16236e-10	-0.282007	0.024	0.103	2.27636e-06	Erythroid	ARHGEF15	Ctrl
1.24975e-10	-0.241293	0.027	0.107	2.44751e-06	Erythroid	DPYSL2	Ctrl
1.66881e-10	-0.255279	0.038	0.125	3.26819e-06	Erythroid	ITGA5	Ctrl
1.72051e-10	0.192889	0.22	0.105	3.36945e-06	Erythroid	ENSMMUG00000011711	Ctrl
1.73093e-10	-0.204374	0.993	1	3.38985e-06	Erythroid	ENSMMUG00000028701	Ctrl
1.77929e-10	0.189352	0.653	0.447	3.48456e-06	Erythroid	FOXO3	Ctrl
2.37298e-10	0.187111	0.712	0.519	4.64724e-06	Erythroid	MPP1	Ctrl
2.56181e-10	-0.312747	0.053	0.146	5.01704e-06	Erythroid	CRIP2	Ctrl
3.17431e-10	0.188446	0.123	0.043	6.21658e-06	Erythroid	FEM1C	Ctrl
4.414e-10	-0.347082	0.06	0.154	8.64437e-06	Erythroid	ID3	Ctrl
5.52445e-10	-0.347569	0.032	0.111	1.08191e-05	Erythroid	FXYD5	Ctrl
7.79225e-10	-0.389762	0.077	0.175	1.52603e-05	Erythroid	ENSMMUG00000006353	Ctrl
9.03482e-10	0.210718	0.2	0.095	1.76938e-05	Erythroid	ANKRD6	Ctrl
9.35149e-10	0.221803	0.178	0.082	1.8314e-05	Erythroid	SMC3	Ctrl
1.04731e-09	0.231169	0.573	0.387	2.05105e-05	Erythroid	PNRC1	Ctrl
1.06838e-09	-0.407398	0.066	0.157	2.09232e-05	Erythroid	APP	Ctrl
1.38297e-09	-0.246277	0.043	0.129	2.70841e-05	Erythroid	ETS1	Ctrl
1.40023e-09	0.241447	0.576	0.408	2.74221e-05	Erythroid	ND3	Ctrl
1.52118e-09	0.219032	0.685	0.524	2.97909e-05	Erythroid	RPSA	Ctrl
1.57243e-09	0.284725	0.639	0.457	3.07945e-05	Erythroid	YPEL3	Ctrl
1.61411e-09	0.245777	0.136	0.055	3.16107e-05	Erythroid	SERTAD3	Ctrl
1.70461e-09	-0.553994	0.235	0.335	3.33831e-05	Erythroid	VIM	Ctrl
2.19376e-09	-0.615248	0.123	0.222	4.29627e-05	Erythroid	HES1	Ctrl
2.19572e-09	-0.295998	0.036	0.115	4.30009e-05	Erythroid	TIE1	Ctrl
2.2319e-09	-0.244263	0.036	0.117	4.37095e-05	Erythroid	RAPGEF5	Ctrl
2.8635e-09	-0.279194	0.032	0.106	5.60788e-05	Erythroid	RHOC	Ctrl
2.98366e-09	0.212047	0.785	0.628	5.84319e-05	Erythroid	SLC25A39	Ctrl
3.19977e-09	-0.320392	0.05	0.134	6.26642e-05	Erythroid	CTNNA1	Ctrl
3.30603e-09	-0.282373	0.032	0.106	6.47453e-05	Erythroid	PCDHGC5	Ctrl
5.47003e-09	0.273202	0.143	0.06	0.000107125	Erythroid	ENSMMUG00000013257	Ctrl
6.5911e-09	-0.422443	0.053	0.133	0.00012908	Erythroid	MEF2A	Ctrl
6.87609e-09	-0.380168	0.062	0.147	0.000134661	Erythroid	CDH5	Ctrl
7.57423e-09	-0.335725	0.066	0.152	0.000148334	Erythroid	IGF2	Ctrl
7.76942e-09	-0.236589	0.106	0.2	0.000152156	Erythroid	TKT	Ctrl
8.95071e-09	-0.259301	0.039	0.116	0.000175291	Erythroid	ENSMMUG00000047267	Ctrl
1.02352e-08	-0.354017	0.062	0.145	0.000200447	Erythroid	SPTAN1	Ctrl
1.16209e-08	-0.537755	0.333	0.406	0.000227583	Erythroid	ACTG1	Ctrl
1.52607e-08	-0.272013	0.036	0.108	0.000298865	Erythroid	FSTL1	Ctrl
1.65261e-08	-0.344415	0.042	0.115	0.000323647	Erythroid	TCEAL9	Ctrl
1.85084e-08	-0.279888	0.034	0.104	0.000362468	Erythroid	PTPRM	Ctrl
1.8603e-08	-0.407785	0.074	0.16	0.000364322	Erythroid	ESAM	Ctrl
2.69183e-08	-0.337689	0.034	0.103	0.000527169	Erythroid	GCOM1	Ctrl
2.93996e-08	-0.36064	0.036	0.105	0.000575762	Erythroid	ENSMMUG00000009341	Ctrl
3.19707e-08	-0.429895	0.203	0.296	0.000626115	Erythroid	TXNIP	Ctrl
3.51638e-08	-0.456276	0.088	0.174	0.000688648	Erythroid	SH3BP5	Ctrl
3.69873e-08	-0.225147	0.036	0.106	0.000724359	Erythroid	PKN1	Ctrl
4.83992e-08	-0.233668	0.038	0.107	0.00094785	Erythroid	MAP4	Ctrl
5.96986e-08	-0.216525	0.035	0.103	0.00116914	Erythroid	ALDH2	Ctrl
6.83167e-08	0.216256	0.576	0.412	0.00133791	Erythroid	GALNT4	Ctrl
7.81556e-08	-0.271248	0.039	0.107	0.0015306	Erythroid	CDK2AP1	Ctrl
7.86627e-08	-0.266538	0.066	0.145	0.00154053	Erythroid	EHD2	Ctrl
9.05551e-08	-0.240063	0.062	0.139	0.00177343	Erythroid	ANXA5	Ctrl
1.28001e-07	-0.44485	0.085	0.164	0.00250678	Erythroid	ZFP36L2	Ctrl
1.52792e-07	-0.361116	0.697	0.706	0.00299228	Erythroid	MT-ND5	Ctrl
1.58385e-07	-0.268315	0.098	0.179	0.00310182	Erythroid	5-8S-rRNA.2	Ctrl
1.71128e-07	0.216278	0.506	0.354	0.00335137	Erythroid	TCP11L2	Ctrl
1.88483e-07	0.194425	0.887	0.757	0.00369125	Erythroid	MT-ND4	Ctrl
2.16077e-07	-0.193112	0.036	0.102	0.00423166	Erythroid	HDAC7	Ctrl
2.39263e-07	-0.272501	0.064	0.139	0.00468572	Erythroid	ECE1	Ctrl
2.42859e-07	-0.358173	0.069	0.143	0.00475614	Erythroid	CTNND1	Ctrl
3.45526e-07	-0.207629	0.059	0.133	0.00676679	Erythroid	TIMP3	Ctrl
6.41596e-07	-0.349713	0.099	0.179	0.012565	Erythroid	SYNE2	Ctrl
8.35831e-07	-0.260028	0.056	0.122	0.0163689	Erythroid	MAGED2	Ctrl
1.8732e-06	-0.198913	0.074	0.146	0.0366848	Erythroid	AFDN	Ctrl

## Sheet: S7 Alveolar mac Gene List
Supplemental Table 7. Differentially expressed genes in alveolar macrophage cluster
p_val	avg_logFC	pct.1	pct.2	p_val_adj	cluster	gene	lps.vs	neglog10pval	avg_log2
6.22137e-41	3.6966	0.93	0.312	1.21839e-36	1	S100A9	Ctrl	35.9142	5.33307
2.22048e-34	3.52656	0.872	0.326	4.34859e-30	1	S100A8	Ctrl	29.3617	5.08775
1.13919e-37	2.42727	0.891	0.305	2.23099e-33	1	APOBEC3A	Ctrl	32.6515	3.50181
7.64776e-37	1.96154	0.716	0.014	1.49774e-32	1	LCN2	Ctrl	31.8246	2.8299
7.19864e-39	1.88868	0.848	0.177	1.40978e-34	1	ENSMMUG00000022311	Ctrl	33.8508	2.7248
2.4546e-46	1.82073	0.961	0.362	4.80708e-42	1	ENSMMUG00000003874	Ctrl	41.3181	2.62676
1.32838e-33	1.69103	0.751	0.106	2.6015e-29	1	CTSL	Ctrl	28.5848	2.43963
8.28998e-42	1.61055	0.988	0.589	1.62351e-37	1	SOD2	Ctrl	36.7895	2.32353
3.49328e-25	1.4585	0.946	0.702	6.84123e-21	1	ENSMMUG00000042343	Ctrl	20.1649	2.10417
1.99505e-15	1.44679	0.401	0.035	3.9071e-11	1	IL1A	Ctrl	10.4081	2.08727
6.43455e-26	1.42796	0.786	0.248	1.26014e-21	1	FCGR3	Ctrl	20.8996	2.06011
1.53831e-15	1.40789	0.794	0.489	3.01263e-11	1	ENSMMUG00000020102	Ctrl	10.5211	2.03116
1.75183e-38	1.38402	0.973	0.567	3.43078e-34	1	BCL2A1	Ctrl	33.4646	1.99671
1.75462e-34	1.35874	0.926	0.546	3.43625e-30	1	CD63	Ctrl	29.4639	1.96024
1.65836e-29	1.33141	0.755	0.142	3.24773e-25	1	S100P	Ctrl	24.4884	1.92082
8.04374e-43	1.32554	0.961	0.56	1.57529e-38	1	ENSMMUG00000023454	Ctrl	37.8026	1.91236
2.95138e-36	1.30991	0.918	0.418	5.77999e-32	1	SERPINA1	Ctrl	31.2381	1.8898
7.18599e-35	1.25654	0.996	0.809	1.4073e-30	1	MT-ND4	Ctrl	29.8516	1.81281
1.05659e-26	1.2508	0.93	0.574	2.06922e-22	1	PLEK	Ctrl	21.6842	1.80453
6.29931e-22	1.23803	0.856	0.426	1.23366e-17	1	IDO1	Ctrl	16.9088	1.78609
1.51224e-35	1.21207	0.977	0.837	2.96157e-31	1	ENSMMUG00000018679	Ctrl	30.5285	1.74865
4.71435e-20	1.20318	0.934	0.645	9.23259e-16	1	TIMP1	Ctrl	15.0347	1.73582
1.01595e-15	1.16272	0.623	0.191	1.98964e-11	1	HMOX1	Ctrl	10.7012	1.67746
1.24766e-25	1.11168	0.833	0.298	2.44341e-21	1	LITAF	Ctrl	20.612	1.60381
3.3939e-30	1.09605	0.992	0.716	6.64662e-26	1	ND3	Ctrl	25.1774	1.58126
1.04017e-25	1.09431	0.556	0.014	2.03707e-21	1	SLC39A8	Ctrl	20.691	1.57875
5.28595e-24	1.08621	0.984	0.752	1.0352e-19	1	IL1B	Ctrl	18.985	1.56708
4.06394e-28	1.07666	0.595	0.007	7.95882e-24	1	CCL20	Ctrl	23.0992	1.5533
1.84452e-20	1.06763	0.634	0.142	3.6123e-16	1	ENSMMUG00000029123	Ctrl	15.4422	1.54026
5.37555e-26	1.06441	0.735	0.17	1.05275e-21	1	ENSMMUG00000010226	Ctrl	20.9777	1.53562
1.35134e-20	1.06321	0.463	0.007	2.64647e-16	1	IL6	Ctrl	15.5773	1.53388
1.51209e-18	1.06028	0.681	0.213	2.96127e-14	1	MT1L	Ctrl	13.5285	1.52966
1.31565e-32	1.04344	0.981	0.709	2.57656e-28	1	TYMP	Ctrl	27.589	1.50537
5.37227e-20	1.02857	0.918	0.645	1.05211e-15	1	HSPA5	Ctrl	14.9779	1.48392
7.42698e-35	1.01783	0.946	0.688	1.4545e-30	1	ENSMMUG00000041670	Ctrl	29.8373	1.46842
4.47212e-30	1.01668	1	0.965	8.7582e-26	1	MT-ATP6	Ctrl	25.0576	1.46677
4.6641e-31	1.00283	0.623	0	9.13418e-27	1	ENSMMUG00000028669	Ctrl	26.0393	1.44678
9.25087e-25	0.996041	0.981	0.752	1.81169e-20	1	PPP1R15A	Ctrl	19.7419	1.43698
6.16142e-28	0.973095	0.895	0.539	1.20665e-23	1	HCK	Ctrl	22.9184	1.40388
4.60908e-21	0.947199	0.973	0.752	9.02642e-17	1	NFKBIA	Ctrl	16.0445	1.36652
9.57664e-13	0.940363	0.339	0.021	1.87549e-08	1	CCL2	Ctrl	7.72689	1.35666
2.06324e-25	0.935401	0.786	0.27	4.04065e-21	1	PDIA6	Ctrl	20.3935	1.3495
3.14034e-16	0.930714	0.638	0.191	6.15004e-12	1	PLAUR	Ctrl	11.2111	1.34274
2.99301e-12	0.919692	0.518	0.17	5.86151e-08	1	ACSL1	Ctrl	7.23199	1.32683
4.03713e-16	0.89633	0.693	0.262	7.90631e-12	1	IL1RN	Ctrl	11.102	1.29313
3.00716e-18	0.896039	1	0.965	5.88922e-14	1	FTL	Ctrl	13.2299	1.29271
9.5125e-23	0.892249	0.942	0.745	1.86293e-18	1	LDHA	Ctrl	17.7298	1.28724
1.04975e-19	0.88957	0.545	0.078	2.05583e-15	1	GBP2	Ctrl	14.687	1.28338
3.12185e-16	0.886242	0.409	0.021	6.11384e-12	1	CXCL2	Ctrl	11.2137	1.27858
2.44123e-22	0.8812	0.887	0.539	4.7809e-18	1	HSP90B1	Ctrl	17.3205	1.2713
3.39351e-24	0.872215	0.875	0.433	6.64585e-20	1	SLC16A3	Ctrl	19.1774	1.25834
5.80371e-24	0.847343	0.868	0.447	1.1366e-19	1	LAMP1	Ctrl	18.9444	1.22246
1.04063e-20	0.838021	0.872	0.44	2.03797e-16	1	WARS	Ctrl	15.6908	1.20901
2.78056e-24	0.835322	0.984	0.376	5.44545e-20	1	MT-ND4L	Ctrl	19.264	1.20512
4.55396e-28	0.83429	1	1	8.91848e-24	1	MT-CO2	Ctrl	23.0497	1.20363
1.15305e-11	0.833515	0.362	0.05	2.25814e-07	1	RNASE3	Ctrl	6.64625	1.20251
1.13875e-19	0.82982	0.813	0.44	2.23013e-15	1	LAP3	Ctrl	14.6517	1.19718
3.10021e-25	0.823554	0.973	0.652	6.07145e-21	1	NFKBIZ	Ctrl	20.2167	1.18814
3.72122e-23	0.820974	0.778	0.234	7.28763e-19	1	SAMSN1	Ctrl	18.1374	1.18441
3.95071e-21	0.817952	0.743	0.241	7.73707e-17	1	CALR	Ctrl	16.1114	1.18006
1.75803e-19	0.817054	0.868	0.631	3.44292e-15	1	SLC2A11	Ctrl	14.4631	1.17876
4.52184e-25	0.811363	0.914	0.574	8.85557e-21	1	ATP1B3	Ctrl	20.0528	1.17055
1.02788e-25	0.806392	0.996	0.979	2.01299e-21	1	ENSMMUG00000028699	Ctrl	20.6962	1.16338
7.72805e-23	0.777027	0.981	0.823	1.51346e-18	1	CTSB	Ctrl	17.82	1.12101
1.87628e-19	0.776044	0.728	0.27	3.6745e-15	1	CNDP2	Ctrl	14.4348	1.1196
1.7927e-22	0.772683	0.708	0.156	3.51083e-18	1	CISH	Ctrl	17.4546	1.11475
1.08714e-18	0.769722	0.642	0.163	2.12906e-14	1	LTA4H	Ctrl	13.6718	1.11047
3.92939e-18	0.752216	0.833	0.589	7.69533e-14	1	ENSMMUG00000010322	Ctrl	13.1138	1.08522
3.76196e-19	0.746794	0.728	0.298	7.36742e-15	1	SEC11C	Ctrl	14.1327	1.0774
3.93222e-21	0.73685	0.899	0.574	7.70086e-17	1	PSME2	Ctrl	16.1135	1.06305
1.1621e-18	0.735906	0.553	0.085	2.27585e-14	1	UPP1	Ctrl	13.6429	1.06169
1.37693e-07	0.726143	0.272	0.057	0.00269659	1	IL7R	Ctrl	2.56919	1.0476
1.47171e-21	0.72397	0.813	0.34	2.8822e-17	1	PDIA3	Ctrl	16.5403	1.04447
4.3093e-15	0.722827	0.409	0.035	8.43933e-11	1	ENSMMUG00000019251	Ctrl	10.0737	1.04282
5.85204e-09	0.716929	0.397	0.113	0.000114606	1	ADM	Ctrl	3.94079	1.03431
1.65267e-13	0.706546	0.774	0.433	3.23659e-09	1	CD9	Ctrl	8.48991	1.01933
2.90223e-12	0.701292	0.58	0.248	5.68372e-08	1	F13A1	Ctrl	7.24537	1.01175
1.84429e-18	0.696755	0.708	0.234	3.61186e-14	1	FCGR1A	Ctrl	13.4423	1.00521
2.08072e-25	0.694444	0.988	0.95	4.07489e-21	1	ACTB	Ctrl	20.3899	1.00187
3.74207e-21	0.692539	0.875	0.504	7.32846e-17	1	P4HB	Ctrl	16.135	0.999123
2.00226e-11	0.686721	0.798	0.418	3.92122e-07	1	OSM	Ctrl	6.40658	0.99073
1.49304e-14	0.685944	0.634	0.255	2.92396e-10	1	SDF2L1	Ctrl	9.53403	0.989609
2.58394e-19	0.679507	0.482	0.028	5.06038e-15	1	ANKRD22	Ctrl	14.2958	0.980322
2.56525e-16	0.675732	0.821	0.418	5.02378e-12	1	TNFRSF1B	Ctrl	11.299	0.974876
5.36755e-13	0.668328	0.42	0.071	1.05118e-08	1	AQP3	Ctrl	7.97832	0.964193
6.27649e-18	0.66812	0.934	0.532	1.22919e-13	1	TCIRG1	Ctrl	12.9104	0.963893
4.93689e-15	0.65656	0.661	0.234	9.66841e-11	1	C3AR1	Ctrl	10.0146	0.947216
8.69407e-19	0.654575	0.525	0.071	1.70265e-14	1	CRELD2	Ctrl	13.7689	0.944351
1.54337e-12	0.653978	0.646	0.284	3.02253e-08	1	KYNU	Ctrl	7.51963	0.943491
6.911e-16	0.651169	0.728	0.319	1.35345e-11	1	MANF	Ctrl	10.8686	0.939438
3.55644e-10	0.649846	0.872	0.674	6.96493e-06	1	VCAN	Ctrl	5.15708	0.93753
2.72685e-16	0.649536	0.848	0.504	5.34027e-12	1	ATP6AP2	Ctrl	11.2724	0.937082
1.86403e-09	0.64556	0.222	0	3.65051e-05	1	MMP9	Ctrl	4.43765	0.931346
5.0835e-25	0.645059	0.969	0.844	9.95553e-21	1	COTL1	Ctrl	20.0019	0.930624
5.01645e-13	0.644496	0.891	0.688	9.82421e-09	1	GLIPR2	Ctrl	8.0077	0.929811
6.07557e-20	0.640243	0.903	0.596	1.18984e-15	1	PSMB8	Ctrl	14.9245	0.923675
4.78506e-15	0.638404	0.549	0.135	9.37106e-11	1	ENSMMUG00000046629	Ctrl	10.0282	0.921022
1.17257e-14	0.634679	0.813	0.475	2.29636e-10	1	TGFBI	Ctrl	9.63896	0.915649
7.11273e-16	0.631045	0.677	0.248	1.39296e-11	1	PIK3AP1	Ctrl	10.8561	0.910405
6.76891e-18	0.621363	0.837	0.447	1.32562e-13	1	G6PD	Ctrl	12.8776	0.896437
2.25314e-10	0.617527	0.401	0.099	4.41255e-06	1	MCEMP1	Ctrl	5.35531	0.890904
9.96789e-15	0.613739	0.533	0.135	1.95211e-10	1	PDIA4	Ctrl	9.7095	0.885439
1.36259e-19	0.607235	0.626	0.128	2.6685e-15	1	ADGRE1	Ctrl	14.5737	0.876055
1.24512e-22	0.603283	1	1	2.43844e-18	1	MT-CYB	Ctrl	17.6129	0.870354
5.5297e-16	0.601125	0.475	0.064	1.08294e-11	1	WFDC2	Ctrl	10.9654	0.86724
4.82681e-15	0.599802	0.689	0.284	9.45283e-11	1	LRPAP1	Ctrl	10.0244	0.865332
1.93103e-07	0.5972	0.514	0.234	0.00378174	1	PRDM1	Ctrl	2.42231	0.861578
5.18008e-09	0.59511	0.883	0.61	0.000101447	1	CD14	Ctrl	3.99376	0.858562
1.10336e-11	0.594195	0.658	0.298	2.16081e-07	1	GIMAP4	Ctrl	6.66538	0.857242
4.67003e-17	0.586316	0.689	0.206	9.14578e-13	1	ENSMMUG00000040780	Ctrl	12.0388	0.845875
1.90611e-11	0.58306	0.844	0.589	3.73292e-07	1	PDE4B	Ctrl	6.42795	0.841178
2.45827e-14	0.577599	0.844	0.525	4.81428e-10	1	CANX	Ctrl	9.31747	0.833299
2.47575e-10	0.576844	0.704	0.411	4.8485e-06	1	CD163	Ctrl	5.31439	0.832209
8.68442e-13	0.571951	0.412	0.064	1.70076e-08	1	A4GALT	Ctrl	7.76936	0.825151
4.07559e-18	0.571769	0.837	0.418	7.98163e-14	1	CTSA	Ctrl	13.0979	0.824889
2.56331e-09	0.570863	0.245	0.014	5.01998e-05	1	VNN2	Ctrl	4.2993	0.823581
1.45015e-14	0.567416	0.712	0.298	2.83996e-10	1	AZIN1	Ctrl	9.54669	0.818609
2.5656e-12	0.560513	0.786	0.426	5.02448e-08	1	AOAH	Ctrl	7.29891	0.80865
3.96003e-12	0.560497	0.634	0.234	7.75533e-08	1	ATP13A3	Ctrl	7.1104	0.808626
6.8217e-07	0.558674	0.907	0.759	0.0133596	1	SERPINB1	Ctrl	1.87421	0.805996
1.03018e-14	0.555562	0.996	0.986	2.0175e-10	1	ND2	Ctrl	9.69519	0.801507
1.52324e-13	0.553417	0.77	0.39	2.98311e-09	1	CCND3	Ctrl	8.52533	0.798411
1.27538e-15	0.553302	0.856	0.546	2.49771e-11	1	LMAN2	Ctrl	10.6025	0.798247
4.24539e-12	0.552362	0.946	0.582	8.31417e-08	1	G0S2	Ctrl	7.08018	0.796889
2.65485e-14	0.551885	0.949	0.745	5.19926e-10	1	ITGB2	Ctrl	9.28406	0.796201
2.33364e-14	0.542483	0.883	0.624	4.5702e-10	1	VASP	Ctrl	9.34006	0.782638
3.88886e-18	0.541214	0.946	0.858	7.61594e-14	1	MYL6	Ctrl	13.1183	0.780807
6.97519e-15	0.539295	0.907	0.667	1.36602e-10	1	PRDX5	Ctrl	9.86454	0.778038
8.32778e-09	0.53899	0.233	0.014	0.000163091	1	CXCL3	Ctrl	3.78757	0.777599
1.31426e-18	0.530603	0.879	0.262	2.57385e-14	1	MT-ATP8	Ctrl	13.5894	0.765498
1.71791e-11	0.530041	0.844	0.589	3.36436e-07	1	PPIB	Ctrl	6.4731	0.764688
6.26607e-17	0.52994	0.428	0.021	1.22715e-12	1	C3	Ctrl	11.9111	0.764541
1.00932e-12	0.528541	0.763	0.404	1.97665e-08	1	NUCB1	Ctrl	7.70407	0.762523
2.51054e-16	0.528396	0.463	0.05	4.91665e-12	1	ARG2	Ctrl	11.3083	0.762314
2.62318e-14	0.527605	0.833	0.418	5.13724e-10	1	ITGAM	Ctrl	9.28927	0.761173
9.34245e-09	0.526321	0.646	0.369	0.000182963	1	BST2	Ctrl	3.73764	0.759321
1.52112e-10	0.525793	0.829	0.525	2.97897e-06	1	ETS2	Ctrl	5.52593	0.758558
2.87803e-16	0.522394	0.973	0.872	5.63634e-12	1	PFN1	Ctrl	11.249	0.753656
3.87161e-12	0.522129	0.891	0.787	7.58217e-08	1	CLIC1	Ctrl	7.12021	0.753273
1.03089e-10	0.521487	0.436	0.106	2.0189e-06	1	SMPDL3A	Ctrl	5.69489	0.752347
1.47577e-07	0.520012	0.708	0.411	0.00289015	1	PLIN2	Ctrl	2.53908	0.750218
3.6114e-11	0.519419	0.545	0.17	7.07257e-07	1	GK	Ctrl	6.15042	0.749363
3.06699e-09	0.518936	0.455	0.149	6.0064e-05	1	FCAR	Ctrl	4.22139	0.748666
1.70996e-08	0.518497	0.848	0.574	0.000334878	1	IRF1	Ctrl	3.47511	0.748032
2.90664e-12	0.51783	0.918	0.759	5.69236e-08	1	TUBA1B	Ctrl	7.24471	0.747071
2.71133e-16	0.512127	1	0.986	5.30986e-12	1	COX1	Ctrl	11.2749	0.738844
6.94515e-08	0.510305	0.584	0.305	0.00136014	1	ENSMMUG00000046124	Ctrl	2.86642	0.736214
1.92117e-12	0.508787	0.778	0.489	3.76241e-08	1	KCTD14	Ctrl	7.42453	0.734025
1.40747e-13	0.508513	0.529	0.142	2.75639e-09	1	DNAJB11	Ctrl	8.55966	0.733629
8.19987e-14	0.50846	0.868	0.454	1.60586e-09	1	RIPOR2	Ctrl	8.79429	0.733553
1.43864e-15	0.506746	0.965	0.73	2.81742e-11	1	FGR	Ctrl	10.5501	0.73108
6.803e-08	0.506096	0.226	0.021	0.0013323	1	IFIT2	Ctrl	2.8754	0.730142
2.24208e-16	0.505031	0.957	0.766	4.39089e-12	1	PYCARD	Ctrl	11.3574	0.728606
6.22249e-12	0.504102	0.568	0.177	1.21861e-07	1	ARAP1	Ctrl	6.91413	0.727266
4.05742e-13	0.504043	0.615	0.206	7.94606e-09	1	LGALS3BP	Ctrl	8.09985	0.72718
8.06879e-08	0.501661	0.595	0.298	0.00158019	1	NLRP3	Ctrl	2.80129	0.723744
1.98567e-14	0.500285	0.455	0.064	3.88875e-10	1	TTYH3	Ctrl	9.41019	0.721759
2.55059e-10	0.500004	0.864	0.66	4.99508e-06	1	HSBP1	Ctrl	5.30146	0.721353
9.16514e-09	0.499644	0.821	0.532	0.00017949	1	CD44	Ctrl	3.74596	0.720835
1.84454e-12	0.499604	0.981	0.901	3.61235e-08	1	SAT1	Ctrl	7.44221	0.720775
8.40665e-10	0.49908	0.767	0.426	1.64636e-05	1	DUSP6	Ctrl	4.78348	0.72002
1.38948e-08	0.495693	0.268	0.035	0.000272116	1	PHLDA2	Ctrl	3.56525	0.715134
3.12996e-10	0.492582	0.498	0.156	6.1297e-06	1	STEAP4	Ctrl	5.21256	0.710646
2.56594e-15	0.492039	0.821	0.496	5.02513e-11	1	UQCRC1	Ctrl	10.2989	0.709862
2.25425e-09	0.490575	0.63	0.319	4.41472e-05	1	TPM4	Ctrl	4.3551	0.707751
3.72341e-10	0.489709	0.611	0.255	7.29193e-06	1	MX2	Ctrl	5.13716	0.7065
6.72163e-12	0.486023	0.922	0.66	1.31636e-07	1	CYBB	Ctrl	6.88062	0.701183
4.89494e-07	0.485372	0.265	0.064	0.00958626	1	ENSMMUG00000040152	Ctrl	2.01835	0.700244
6.66448e-08	0.484759	0.708	0.411	0.00130517	1	CITED2	Ctrl	2.88433	0.699359
3.73214e-10	0.480739	0.49	0.156	7.30903e-06	1	IL4R	Ctrl	5.13614	0.69356
2.97667e-10	0.480708	0.798	0.504	5.82951e-06	1	CREG1	Ctrl	5.23437	0.693516
3.76729e-13	0.478733	0.584	0.163	7.37786e-09	1	PYGL	Ctrl	8.13207	0.690665
1.49262e-07	0.478714	0.307	0.078	0.00292314	1	CHIT1	Ctrl	2.53415	0.690639
2.68927e-13	0.477899	0.875	0.546	5.26666e-09	1	MVP	Ctrl	8.27846	0.689462
3.76795e-12	0.477729	0.911	0.787	7.37916e-08	1	CAPG	Ctrl	7.13199	0.689217
8.37926e-16	0.477102	0.79	0.383	1.64099e-11	1	ENSMMUG00000006206	Ctrl	10.7849	0.688313
4.82538e-11	0.476373	0.946	0.709	9.45003e-07	1	APLP2	Ctrl	6.02457	0.687261
3.11452e-14	0.475407	0.942	0.837	6.09947e-10	1	TPM3	Ctrl	9.21471	0.685867
6.47096e-13	0.474895	0.724	0.291	1.26727e-08	1	GSDMD	Ctrl	7.89713	0.685128
9.30023e-11	0.474218	0.327	0.043	1.82136e-06	1	CD274	Ctrl	5.7396	0.684152
4.43664e-10	0.474149	0.646	0.355	8.68872e-06	1	ENSMMUG00000005007	Ctrl	5.06104	0.684052
2.74333e-12	0.473992	0.661	0.255	5.37254e-08	1	ENSMMUG00000037684	Ctrl	7.26982	0.683826
7.05393e-11	0.472534	0.533	0.17	1.38144e-06	1	TNFAIP3	Ctrl	5.85967	0.681722
8.92445e-08	0.470931	0.802	0.496	0.00174776	1	HBEGF	Ctrl	2.75752	0.67941
5.08941e-13	0.467027	0.868	0.645	9.9671e-09	1	ENSMMUG00000005960	Ctrl	8.00143	0.673777
3.53885e-08	0.464349	0.949	0.816	0.000693049	1	IFI30	Ctrl	3.15924	0.669914
7.04208e-13	0.462762	0.315	0.007	1.37912e-08	1	APOL6	Ctrl	7.8604	0.667625
6.18586e-08	0.462577	0.436	0.163	0.00121144	1	GPR84	Ctrl	2.9167	0.667358
3.23718e-13	0.460079	0.837	0.567	6.3397e-09	1	DNAJC25	Ctrl	8.19793	0.663753
4.01345e-14	0.459702	0.514	0.113	7.85995e-10	1	UBE2L6	Ctrl	9.10458	0.663209
2.39445e-09	0.459176	0.79	0.596	4.6893e-05	1	LRRC25	Ctrl	4.32889	0.662452
5.51819e-12	0.45491	0.385	0.057	1.08068e-07	1	LIMK2	Ctrl	6.9663	0.656296
1.26299e-11	0.451712	0.584	0.199	2.47345e-07	1	PTPN1	Ctrl	6.6067	0.651683
4.07698e-13	0.450276	0.77	0.369	7.98435e-09	1	HCLS1	Ctrl	8.09776	0.649611
1.19386e-10	0.449945	0.7	0.362	2.33806e-06	1	ENSMMUG00000003509	Ctrl	5.63114	0.649134
1.32873e-07	0.449491	0.977	0.979	0.00260219	1	ACTG1	Ctrl	2.58466	0.648478
8.41807e-11	0.448617	0.634	0.27	1.64859e-06	1	TNIP2	Ctrl	5.78289	0.647217
5.00533e-12	0.448611	0.529	0.156	9.80245e-08	1	ERO1A	Ctrl	7.00867	0.647209
1.61296e-13	0.448135	0.844	0.525	3.15881e-09	1	ATP1A1	Ctrl	8.50048	0.646522
3.25555e-12	0.447076	0.767	0.383	6.37567e-08	1	PFKL	Ctrl	7.19547	0.644995
1.20174e-12	0.446504	0.984	0.936	2.35348e-08	1	ENSMMUG00000044002	Ctrl	7.62829	0.644169
8.15364e-12	0.446099	0.864	0.596	1.59681e-07	1	PSMB9	Ctrl	6.79675	0.643585
1.03127e-07	0.445608	0.455	0.17	0.00201964	1	MX1	Ctrl	2.69473	0.642877
7.66678e-14	0.444538	0.506	0.113	1.50146e-09	1	NUDT5	Ctrl	8.82349	0.641333
7.58892e-10	0.444041	0.689	0.34	1.48621e-05	1	NFKB1	Ctrl	4.82792	0.640616
7.278e-12	0.443861	0.545	0.156	1.42532e-07	1	GRINA	Ctrl	6.84609	0.640356
6.69329e-10	0.443783	0.658	0.305	1.31081e-05	1	LIMS1	Ctrl	4.88246	0.640243
2.18471e-10	0.442257	0.763	0.482	4.27854e-06	1	PILRA	Ctrl	5.3687	0.638042
6.00241e-11	0.438155	0.257	0	1.17551e-06	1	CHI3L2	Ctrl	5.92977	0.632125
5.8863e-11	0.437113	0.615	0.248	1.15277e-06	1	GLA	Ctrl	5.93826	0.630621
1.72295e-09	0.436821	0.961	0.872	3.37422e-05	1	LCP1	Ctrl	4.47183	0.6302
1.60838e-09	0.435283	0.708	0.369	3.14986e-05	1	PTAFR	Ctrl	4.50171	0.627981
2.26099e-09	0.433033	0.86	0.681	4.42793e-05	1	TGIF2	Ctrl	4.3538	0.624734
2.23219e-09	0.431959	0.821	0.667	4.37152e-05	1	DBI	Ctrl	4.35937	0.623185
5.07011e-12	0.42983	0.541	0.149	9.9293e-08	1	LDLRAD3	Ctrl	7.00308	0.620114
8.5293e-11	0.428642	0.899	0.66	1.67038e-06	1	RDH5	Ctrl	5.77719	0.6184
1.84492e-10	0.426629	0.883	0.723	3.6131e-06	1	PSMA7	Ctrl	5.44212	0.615496
7.82064e-10	0.425193	0.638	0.326	1.53159e-05	1	CDC123	Ctrl	4.81486	0.613423
2.2816e-10	0.425103	0.763	0.461	4.46829e-06	1	ATP6V1B2	Ctrl	5.34986	0.613295
2.21474e-07	0.422643	0.833	0.681	0.00433736	1	H2AFZ	Ctrl	2.36278	0.609744
4.78918e-10	0.422346	0.658	0.333	9.37913e-06	1	PSMB2	Ctrl	5.02784	0.609316
1.54023e-10	0.422346	0.942	0.759	3.01639e-06	1	SPI1	Ctrl	5.52051	0.609316
1.27423e-12	0.421256	0.965	0.901	2.49545e-08	1	ANXA2	Ctrl	7.60285	0.607744
1.31943e-10	0.420782	0.716	0.369	2.58398e-06	1	SFT2D1	Ctrl	5.58771	0.60706
2.20178e-07	0.420064	0.428	0.156	0.00431196	1	TULP2	Ctrl	2.36533	0.606024
1.10991e-09	0.419899	0.296	0.035	2.17364e-05	1	RARRES3	Ctrl	4.66281	0.605786
6.79822e-12	0.419816	0.498	0.121	1.33136e-07	1	TLR2	Ctrl	6.8757	0.605666
5.66403e-07	0.419561	0.879	0.674	0.0110924	1	MARCKS	Ctrl	1.95497	0.605299
4.26139e-09	0.419448	0.619	0.284	8.34551e-05	1	ENSMMUG00000046717	Ctrl	4.07855	0.605135
3.36422e-08	0.419352	0.642	0.333	0.000658848	1	CYTIP	Ctrl	3.18121	0.604998
2.89473e-07	0.417054	0.759	0.454	0.00566904	1	HIF1A	Ctrl	2.24649	0.601681
3.51445e-10	0.41689	0.7	0.298	6.88271e-06	1	ARHGAP4	Ctrl	5.16224	0.601445
7.5145e-10	0.416557	0.459	0.142	1.47164e-05	1	NBN	Ctrl	4.8322	0.600965
3.05116e-08	0.415189	0.895	0.638	0.000597538	1	CTSH	Ctrl	3.22363	0.598992
1.22494e-10	0.413164	0.946	0.837	2.39892e-06	1	ENSMMUG00000000983	Ctrl	5.61998	0.59607
8.14975e-08	0.41214	0.926	0.794	0.00159605	1	TSPO	Ctrl	2.79695	0.594593
5.92864e-10	0.411081	0.389	0.085	1.16106e-05	1	PTGER2	Ctrl	4.93514	0.593065
1.99214e-09	0.408214	0.728	0.39	3.90141e-05	1	STXBP2	Ctrl	4.40878	0.588928
2.71101e-10	0.407862	0.432	0.106	5.30925e-06	1	P2RY2	Ctrl	5.27497	0.588421
1.498e-07	0.407837	0.405	0.135	0.00293369	1	MT1M.1	Ctrl	2.53259	0.588385
1.31398e-08	0.407326	0.712	0.433	0.00025733	1	PSMA6	Ctrl	3.58951	0.587648
4.5533e-09	0.406905	0.393	0.106	8.91719e-05	1	TP53BP2	Ctrl	4.04977	0.58704
1.42752e-11	0.403996	0.479	0.113	2.79566e-07	1	CKAP4	Ctrl	6.55352	0.582843
7.32977e-09	0.403702	0.821	0.624	0.000143546	1	ENSMMUG00000022451	Ctrl	3.84301	0.582419
3.22277e-08	0.403659	0.922	0.723	0.000631148	1	LYN	Ctrl	3.19987	0.582356
4.61391e-08	0.402791	0.883	0.645	0.000903588	1	LST1	Ctrl	3.04403	0.581105
3.73e-11	0.402277	0.58	0.206	7.30483e-07	1	RTCB	Ctrl	6.13639	0.580363
3.72523e-07	0.401807	0.374	0.121	0.0072955	1	APOL2	Ctrl	2.13695	0.579684
1.78056e-07	0.401125	0.518	0.234	0.00348705	1	METTL21A	Ctrl	2.45754	0.578701
2.17873e-09	0.400743	0.77	0.447	4.26682e-05	1	CNIH4	Ctrl	4.3699	0.57815
1.0785e-11	0.400688	0.875	0.66	2.11213e-07	1	ENSMMUG00000016765	Ctrl	6.67528	0.57807
1.68409e-08	0.400398	0.911	0.596	0.000329812	1	C5AR1	Ctrl	3.48173	0.577652
9.95063e-10	0.399381	0.525	0.191	1.94873e-05	1	ENSMMUG00000006397	Ctrl	4.71025	0.576185
2.32996e-11	0.398255	0.58	0.199	4.56298e-07	1	DIABLO	Ctrl	6.34075	0.574561
3.07342e-08	0.395129	0.502	0.199	0.000601898	1	RENBP	Ctrl	3.22048	0.570051
4.72502e-09	0.395118	0.405	0.113	9.25348e-05	1	IRF7	Ctrl	4.03369	0.570034
7.22254e-12	0.394549	0.732	0.312	1.41446e-07	1	U3.53	Ctrl	6.84941	0.569213
2.17621e-12	0.394465	0.735	0.348	4.2619e-08	1	TMED9	Ctrl	7.3704	0.569093
3.51108e-09	0.393159	0.704	0.348	6.87611e-05	1	DHRS7	Ctrl	4.16266	0.567209
4.09059e-08	0.392551	0.339	0.085	0.0008011	1	GCA	Ctrl	3.09631	0.566332
6.91962e-11	0.392251	0.965	0.816	1.35514e-06	1	TBC1D24	Ctrl	5.86802	0.565898
2.02867e-07	0.391871	0.743	0.468	0.00397295	1	PGD	Ctrl	2.40089	0.56535
5.95264e-08	0.391613	0.72	0.496	0.00116577	1	SPCS2	Ctrl	2.93339	0.564978
1.54018e-09	0.385411	0.416	0.099	3.0163e-05	1	ENSMMUG00000047800	Ctrl	4.52053	0.55603
1.32375e-08	0.384871	0.739	0.376	0.000259243	1	MAP3K8	Ctrl	3.58629	0.555252
5.49005e-11	0.382236	0.891	0.73	1.07517e-06	1	COX8A	Ctrl	5.96852	0.55145
1.72693e-09	0.381984	0.677	0.34	3.38201e-05	1	SURF4	Ctrl	4.47083	0.551087
8.78632e-13	0.381747	0.486	0.106	1.72071e-08	1	HK3	Ctrl	7.76429	0.550744
7.73636e-08	0.381468	0.389	0.121	0.00151509	1	ARID5B	Ctrl	2.81956	0.550341
9.78183e-11	0.381317	0.514	0.156	1.91567e-06	1	SLC35B1	Ctrl	5.71768	0.550124
5.26756e-10	0.379832	0.685	0.34	1.0316e-05	1	MAPKAPK3	Ctrl	4.98649	0.547981
7.94642e-08	0.378768	0.638	0.326	0.00155623	1	MAP2K3	Ctrl	2.80793	0.546446
1.93505e-09	0.376546	0.498	0.177	3.7896e-05	1	MLEC	Ctrl	4.42141	0.54324
1.13208e-09	0.375991	0.79	0.496	2.21707e-05	1	C19orf38	Ctrl	4.65422	0.54244
1.93291e-06	0.375663	0.681	0.433	0.0378542	1	SH3BP5	Ctrl	1.42189	0.541967
6.96627e-12	0.375536	0.661	0.248	1.36427e-07	1	MAPKAPK2	Ctrl	6.8651	0.541784
5.062e-07	0.375479	0.821	0.539	0.00991342	1	EZR	Ctrl	2.00378	0.541702
8.94196e-09	0.374993	0.494	0.177	0.000175119	1	FLOT2	Ctrl	3.75667	0.541
4.57732e-07	0.374696	0.914	0.766	0.00896422	1	CASP1	Ctrl	2.04749	0.540572
1.67613e-07	0.374374	0.732	0.44	0.00328254	1	LILRA2	Ctrl	2.48379	0.540108
1.21013e-10	0.374306	0.471	0.135	2.36992e-06	1	KDELR2	Ctrl	5.62527	0.540009
1.90298e-08	0.372782	0.568	0.248	0.00037268	1	RPN2	Ctrl	3.42866	0.53781
6.99772e-13	0.371916	0.335	0.014	1.37043e-08	1	MMP7	Ctrl	7.86314	0.536562
1.9127e-06	0.371845	0.428	0.184	0.0374582	1	DES	Ctrl	1.42645	0.536459
7.02795e-09	0.371307	0.381	0.099	0.000137635	1	ENSMMUG00000005314	Ctrl	3.86127	0.535683
4.4225e-08	0.370393	0.728	0.461	0.000866102	1	MTCH2	Ctrl	3.06243	0.534365
1.42213e-07	0.370382	0.389	0.128	0.0027851	1	CCR1	Ctrl	2.55516	0.534348
2.12975e-08	0.369508	0.938	0.73	0.000417089	1	LAPTM5	Ctrl	3.37977	0.533088
9.92483e-09	0.367718	0.261	0.028	0.000194368	1	RHOH	Ctrl	3.71138	0.530504
9.56523e-07	0.366982	1	0.993	0.0187326	1	MT-CO3	Ctrl	1.7274	0.529442
3.3618e-13	0.366722	0.37	0.028	6.58375e-09	1	ENSMMUG00000032418	Ctrl	8.18153	0.529068
3.46081e-08	0.365479	0.942	0.73	0.000677766	1	KLF6	Ctrl	3.16892	0.527275
1.50193e-07	0.363734	0.875	0.695	0.00294138	1	PSME1	Ctrl	2.53145	0.524757
1.24033e-09	0.363484	0.545	0.184	2.42906e-05	1	ENSMMUG00000011711	Ctrl	4.61456	0.524397
5.90963e-08	0.361192	0.969	0.858	0.00115734	1	AIF1	Ctrl	2.93654	0.52109
5.14523e-11	0.361187	0.992	0.95	1.00764e-06	1	OAZ1	Ctrl	5.99669	0.521083
1.06899e-08	0.360048	0.416	0.121	0.000209352	1	SLC20A1	Ctrl	3.67912	0.519439
9.54604e-09	0.35712	0.813	0.596	0.00018695	1	COX7A2	Ctrl	3.72828	0.515215
4.0053e-08	0.356566	0.661	0.326	0.000784399	1	CSF2RB	Ctrl	3.10546	0.514417
1.32328e-07	0.355975	0.521	0.234	0.00259152	1	MRPL52	Ctrl	2.58645	0.513563
2.83624e-08	0.355943	0.716	0.39	0.00055545	1	RNF13	Ctrl	3.25536	0.513518
4.4865e-09	0.355553	0.84	0.56	8.78636e-05	1	POMP	Ctrl	4.05619	0.512954
2.94993e-10	0.354297	0.37	0.064	5.77714e-06	1	BATF	Ctrl	5.23829	0.511143
9.1843e-07	0.353578	0.809	0.674	0.0179865	1	ATP5G3	Ctrl	1.74505	0.510106
4.20147e-10	0.352466	0.84	0.532	8.22815e-06	1	FERMT3	Ctrl	5.0847	0.508501
1.30507e-09	0.350706	0.875	0.695	2.55585e-05	1	COPE	Ctrl	4.59246	0.505961
2.25684e-07	0.350619	0.809	0.617	0.00441979	1	ATG3	Ctrl	2.3546	0.505837
2.45257e-08	0.350445	0.195	0	0.000480311	1	MARCO	Ctrl	3.31848	0.505586
5.23944e-07	0.350203	0.879	0.589	0.0102609	1	ENSMMUG00000013289	Ctrl	1.98881	0.505237
2.35267e-10	0.350133	0.331	0.043	4.60748e-06	1	IRAK2	Ctrl	5.33654	0.505135
7.55581e-10	0.348576	0.572	0.206	1.47973e-05	1	ARL8B	Ctrl	4.82982	0.502889
2.73361e-08	0.348381	0.689	0.362	0.00053535	1	HK1	Ctrl	3.27136	0.502608
2.30641e-08	0.348202	0.568	0.255	0.000451687	1	ENSMMUG00000015749	Ctrl	3.34516	0.50235
5.42202e-09	0.347695	0.817	0.553	0.000106185	1	PSMB3	Ctrl	3.97394	0.501619
2.34514e-08	0.347033	0.739	0.411	0.000459272	1	RASGRP2	Ctrl	3.33793	0.500662
4.36903e-09	0.346935	0.856	0.582	8.5563e-05	1	ARPC4	Ctrl	4.06771	0.500522
2.87878e-09	0.345283	0.739	0.411	5.63779e-05	1	ENSMMUG00000048072	Ctrl	4.24889	0.498138
1.65405e-07	0.344405	0.759	0.475	0.0032393	1	RAB10	Ctrl	2.48955	0.496872
2.17281e-08	0.341863	0.638	0.333	0.000425524	1	ENO1	Ctrl	3.37108	0.493204
1.45066e-07	0.341822	0.486	0.191	0.00284096	1	TSPAN14	Ctrl	2.54653	0.493144
6.15279e-07	0.341382	0.533	0.248	0.0120496	1	NINJ1	Ctrl	1.91903	0.492511
1.33133e-10	0.340309	0.782	0.475	2.60729e-06	1	PSMA4	Ctrl	5.58381	0.490962
1.87831e-07	0.340281	0.891	0.688	0.00367849	1	RAP1B	Ctrl	2.43433	0.490922
1.12744e-07	0.339145	0.875	0.645	0.00220797	1	PRR13	Ctrl	2.65601	0.489283
1.27742e-06	0.337655	0.611	0.34	0.025017	1	ABI3	Ctrl	1.60176	0.487133
4.79913e-08	0.33502	0.37	0.099	0.000939862	1	ENSMMUG00000021752	Ctrl	3.02694	0.483332
4.60665e-07	0.334772	0.704	0.383	0.00902166	1	AP1B1	Ctrl	2.04471	0.482973
1.87498e-09	0.334628	0.646	0.291	3.67195e-05	1	CFLAR	Ctrl	4.4351	0.482766
1.51147e-07	0.334074	0.696	0.376	0.00296006	1	ENSMMUG00000030892	Ctrl	2.5287	0.481967
5.40925e-09	0.334051	0.872	0.624	0.000105935	1	BSG	Ctrl	3.97496	0.481934
1.56455e-06	0.333416	0.342	0.106	0.0306401	1	SOCS1	Ctrl	1.51371	0.481017
4.91976e-08	0.33303	0.759	0.454	0.000963485	1	SH3GLB1	Ctrl	3.01615	0.480461
2.59798e-08	0.330838	0.693	0.369	0.000508788	1	ANXA7	Ctrl	3.29346	0.477298
1.53247e-09	0.329557	0.844	0.532	3.0012e-05	1	GNB2	Ctrl	4.52271	0.47545
1.17844e-09	0.328443	0.385	0.085	2.30786e-05	1	GIMAP6	Ctrl	4.63679	0.473843
2.22765e-07	0.327968	0.77	0.504	0.00436262	1	CACYBP	Ctrl	2.36025	0.473158
1.49943e-07	0.327066	0.646	0.326	0.00293649	1	SPCS3	Ctrl	2.53217	0.471856
1.50588e-11	0.327037	0.588	0.191	2.94911e-07	1	C19orf70	Ctrl	6.53031	0.471814
1.45565e-07	0.32673	0.848	0.61	0.00285075	1	DNAJA1	Ctrl	2.54504	0.471372
6.38352e-08	0.326055	0.642	0.348	0.00125015	1	PSMC4	Ctrl	2.90304	0.470397
6.08092e-07	0.325326	0.642	0.369	0.0119089	1	WDR1	Ctrl	1.92413	0.469346
8.36941e-10	0.32258	0.272	0.021	1.63906e-05	1	CMKLR1	Ctrl	4.7854	0.465384
9.15947e-07	0.322143	0.56	0.298	0.0179379	1	PMVK	Ctrl	1.74623	0.464754
2.10233e-06	0.321905	0.549	0.255	0.0411721	1	IER3	Ctrl	1.3854	0.464411
3.32514e-07	0.318668	0.887	0.681	0.00651195	1	HNRNPDL	Ctrl	2.18629	0.459741
1.80116e-07	0.317754	0.626	0.312	0.00352739	1	JOSD2	Ctrl	2.45255	0.458422
6.376e-11	0.317646	0.957	0.901	1.24868e-06	1	CFL1	Ctrl	5.90355	0.458267
1.52392e-06	0.317581	0.233	0.043	0.0298444	1	LTB4R	Ctrl	1.52514	0.458173
3.30609e-07	0.317435	0.669	0.369	0.00647465	1	PICALM	Ctrl	2.18878	0.457962
1.02179e-07	0.317394	0.634	0.326	0.00200107	1	ENSMMUG00000014037	Ctrl	2.69874	0.457902
1.18467e-09	0.317132	0.669	0.348	2.32005e-05	1	PSMA5	Ctrl	4.6345	0.457525
2.96703e-07	0.316729	0.471	0.199	0.00581063	1	ENSMMUG00000048321	Ctrl	2.23578	0.456943
2.98102e-09	0.316698	0.261	0.021	5.83802e-05	1	IL21R	Ctrl	4.23373	0.456898
1.27894e-08	0.316162	0.732	0.369	0.000250468	1	RTN3	Ctrl	3.60125	0.456126
3.13251e-07	0.314816	0.957	0.83	0.0061347	1	EIF4A1	Ctrl	2.21221	0.454184
4.29828e-08	0.314224	0.455	0.156	0.000841775	1	UBE2D1	Ctrl	3.0748	0.453329
1.62416e-07	0.314173	0.331	0.085	0.00318076	1	RNF144B	Ctrl	2.49747	0.453256
1.7211e-07	0.313933	0.883	0.695	0.00337059	1	CD53	Ctrl	2.47229	0.452909
1.52138e-08	0.313869	0.961	0.887	0.000297947	1	ENSMMUG00000004441	Ctrl	3.52586	0.452818
4.17302e-07	0.313405	0.704	0.383	0.00817243	1	STAT3	Ctrl	2.08765	0.452149
3.87508e-08	0.312716	0.918	0.809	0.000758896	1	CDC42	Ctrl	3.11982	0.451153
1.86081e-07	0.312215	0.638	0.333	0.00364422	1	PSMD7	Ctrl	2.4384	0.450431
3.71875e-09	0.311673	0.576	0.227	7.2828e-05	1	PSMC3	Ctrl	4.1377	0.449649
1.46505e-06	0.311511	0.541	0.248	0.0286916	1	UBALD2	Ctrl	1.54225	0.449415
3.79633e-07	0.311349	0.498	0.199	0.00743474	1	TREM1	Ctrl	2.12873	0.449181
1.20205e-07	0.310348	0.331	0.078	0.0023541	1	ENSMMUG00000044639	Ctrl	2.62818	0.447737
3.01693e-07	0.309597	0.482	0.184	0.00590835	1	BAIAP2	Ctrl	2.22853	0.446655
2.72032e-09	0.308625	0.362	0.078	5.32748e-05	1	SLC1A5	Ctrl	4.27348	0.445251
2.09839e-07	0.308056	0.171	0	0.00410948	1	SLCO4A1	Ctrl	2.38621	0.44443
2.84607e-09	0.307388	0.37	0.085	5.57374e-05	1	PDXK	Ctrl	4.25385	0.443466
4.8145e-09	0.306514	0.864	0.688	9.42872e-05	1	RNH1	Ctrl	4.02555	0.442206
6.14276e-13	0.305913	0.572	0.163	1.203e-08	1	PSMD14	Ctrl	7.91973	0.441339
1.09042e-06	0.305601	0.794	0.539	0.0213548	1	ENSMMUG00000017921	Ctrl	1.67051	0.440889
3.37794e-12	0.304048	0.556	0.163	6.61535e-08	1	RIPK2	Ctrl	7.17945	0.438648
1.46553e-07	0.303712	0.56	0.262	0.0028701	1	CDC26	Ctrl	2.5421	0.438164
5.74246e-07	0.30307	0.444	0.177	0.011246	1	CHORDC1	Ctrl	1.949	0.437237
3.74323e-09	0.300157	0.63	0.27	7.33074e-05	1	PSTPIP2	Ctrl	4.13485	0.433035
9.61668e-07	0.300023	0.607	0.326	0.0188333	1	PSMD2	Ctrl	1.72507	0.432841
1.65636e-06	0.298263	0.455	0.191	0.0324382	1	N4BP1	Ctrl	1.48894	0.430302
1.42322e-07	0.296762	0.327	0.085	0.00278723	1	FAM241A	Ctrl	2.55483	0.428136
7.01326e-08	0.295542	0.432	0.149	0.00137348	1	STAT1	Ctrl	2.86218	0.426377
3.25213e-07	0.294447	0.907	0.752	0.00636898	1	CAP1	Ctrl	2.19593	0.424797
8.69436e-09	0.293712	0.914	0.716	0.00017027	1	ACTR3	Ctrl	3.76886	0.423736
7.86474e-08	0.293243	0.611	0.284	0.00154023	1	ANXA3	Ctrl	2.81241	0.42306
3.09837e-07	0.293176	0.86	0.702	0.00606784	1	ATP6V0B	Ctrl	2.21697	0.422963
1.16465e-06	0.29274	0.167	0.007	0.0228086	1	VNN1	Ctrl	1.6419	0.422334
4.15076e-07	0.292416	0.327	0.085	0.00812886	1	LDLR	Ctrl	2.08997	0.421867
2.53337e-07	0.291951	0.549	0.241	0.00496134	1	SNRPA1	Ctrl	2.3044	0.421196
1.03356e-07	0.291894	0.595	0.27	0.00202412	1	TMED2	Ctrl	2.69376	0.421114
6.99179e-07	0.289985	0.23	0.035	0.0136927	1	ENSMMUG00000045247	Ctrl	1.86351	0.41836
5.96683e-07	0.289892	0.833	0.631	0.0116854	1	RTN4	Ctrl	1.93236	0.418226
7.3403e-07	0.288369	0.514	0.234	0.0143753	1	VPS26A	Ctrl	1.84238	0.416029
6.57925e-08	0.288352	0.405	0.121	0.00128848	1	VAV1	Ctrl	2.88992	0.416004
8.53207e-08	0.287386	0.3	0.064	0.00167092	1	QPCT	Ctrl	2.77704	0.414611
3.52116e-08	0.286747	0.191	0	0.000689584	1	SLC2A5	Ctrl	3.16141	0.413688
7.01102e-08	0.28663	0.397	0.121	0.00137304	1	MPP1	Ctrl	2.86232	0.413519
6.96023e-07	0.286033	0.529	0.241	0.0136309	1	NAMPT	Ctrl	1.86547	0.412659
1.22868e-08	0.285656	0.397	0.106	0.000240625	1	SASH1	Ctrl	3.61866	0.412114
4.36596e-07	0.285586	0.872	0.674	0.00855029	1	ARHGDIA	Ctrl	2.06802	0.412014
2.84684e-07	0.284277	0.619	0.298	0.00557524	1	SLC15A3	Ctrl	2.25374	0.410126
2.34599e-06	0.283109	0.63	0.34	0.0459439	1	HDLBP	Ctrl	1.33777	0.408441
2.15527e-10	0.282721	0.397	0.085	4.22089e-06	1	TMEM165	Ctrl	5.3746	0.40788
1.23478e-07	0.281232	0.307	0.071	0.00241819	1	TESC	Ctrl	2.61651	0.405732
1.4767e-08	0.281198	0.813	0.56	0.000289197	1	ENSMMUG00000044281	Ctrl	3.53881	0.405683
5.31204e-07	0.280938	0.257	0.05	0.0104031	1	ENSMMUG00000004935	Ctrl	1.98284	0.405308
7.89802e-07	0.277756	0.346	0.113	0.0154675	1	CCDC124	Ctrl	1.81058	0.400717
1.3753e-08	0.277068	0.366	0.092	0.000269339	1	MRPL28	Ctrl	3.5697	0.399724
3.37311e-09	0.276917	0.708	0.411	6.6059e-05	1	UBE2L3	Ctrl	4.18007	0.399506
5.15935e-09	0.276849	0.868	0.582	0.000101041	1	ATOX1	Ctrl	3.9955	0.399409
2.11926e-07	0.276799	0.735	0.44	0.00415036	1	PRDX6	Ctrl	2.38191	0.399337
2.05016e-07	0.27608	0.953	0.879	0.00401504	1	GSTP1	Ctrl	2.39631	0.398299
1.5682e-08	0.275935	0.339	0.071	0.000307117	1	SOCS3	Ctrl	3.5127	0.39809
1.16088e-06	0.275918	0.7	0.397	0.0227347	1	ANXA6	Ctrl	1.64331	0.398065
4.37961e-07	0.275673	0.802	0.539	0.00857703	1	GNB1	Ctrl	2.06666	0.397712
2.40891e-06	0.273745	0.669	0.397	0.0471761	1	ENSMMUG00000023144	Ctrl	1.32628	0.39493
8.29035e-08	0.272582	0.611	0.27	0.00162358	1	HSPA9	Ctrl	2.78953	0.393253
1.02048e-07	0.271798	0.455	0.163	0.00199852	1	PLGRKT	Ctrl	2.69929	0.392122
1.10641e-07	0.27056	0.809	0.553	0.00216679	1	TCEB2	Ctrl	2.66418	0.390335
3.20137e-07	0.270119	0.599	0.277	0.00626957	1	HM13	Ctrl	2.20276	0.389699
8.55158e-08	0.269441	0.292	0.057	0.00167474	1	OPTN	Ctrl	2.77605	0.388721
8.4204e-08	0.26833	0.852	0.539	0.00164905	1	ZYX	Ctrl	2.78277	0.387118
8.06153e-08	0.268214	0.506	0.191	0.00157877	1	FAM89A	Ctrl	2.80168	0.38695
1.35567e-07	0.266775	0.261	0.043	0.00265495	1	ALAD	Ctrl	2.57594	0.384875
8.10504e-08	0.266424	0.486	0.184	0.00158729	1	ENSMMUG00000020813	Ctrl	2.79934	0.384369
2.57377e-07	0.265897	0.595	0.255	0.00504048	1	ENSMMUG00000012846	Ctrl	2.29753	0.383609
8.14566e-09	0.265718	0.716	0.383	0.000159525	1	MTCH1	Ctrl	3.79717	0.38335
9.64485e-08	0.264844	0.381	0.106	0.00188885	1	TMEM120A	Ctrl	2.7238	0.382089
1.05211e-06	0.264835	0.673	0.426	0.0206046	1	ECHS1	Ctrl	1.68604	0.382076
1.00276e-07	0.26445	0.28	0.05	0.00196381	1	SEMA4D	Ctrl	2.7069	0.381521
1.83766e-06	0.261542	0.677	0.376	0.0359888	1	LRP1	Ctrl	1.44383	0.377326
1.40332e-08	0.261066	0.568	0.22	0.000274826	1	DNM2	Ctrl	3.56094	0.376638
1.7935e-07	0.260714	0.471	0.17	0.00351238	1	SBNO2	Ctrl	2.4544	0.376131
6.09711e-09	0.260651	0.412	0.106	0.000119406	1	ENSMMUG00000016637	Ctrl	3.92297	0.37604
1.85959e-06	0.259446	0.782	0.525	0.0364183	1	GDI1	Ctrl	1.43868	0.374301
6.18461e-07	0.256503	0.175	0.007	0.0121119	1	KMO	Ctrl	1.91679	0.370055
3.1272e-07	0.255397	0.381	0.113	0.0061243	1	ARHGEF10L	Ctrl	2.21294	0.36846
3.95817e-08	0.255076	0.249	0.028	0.000775168	1	EPSTI1	Ctrl	3.1106	0.367997
1.11401e-07	0.255048	0.37	0.106	0.00218167	1	IMPAD1	Ctrl	2.66121	0.367957
1.83677e-07	0.251895	0.346	0.092	0.00359713	1	GPR137B	Ctrl	2.44404	0.363408
1.69378e-06	0.247537	0.335	0.099	0.033171	1	PLOD1	Ctrl	1.47924	0.357121
1.04196e-08	0.24577	0.307	0.05	0.000204058	1	XPNPEP1	Ctrl	3.69025	0.354571
2.00051e-07	0.245489	0.568	0.262	0.0039178	1	HMOX2	Ctrl	2.40696	0.354166
2.43906e-06	0.245383	0.856	0.624	0.0477665	1	GRB2	Ctrl	1.32088	0.354013
1.03948e-06	0.245007	0.533	0.227	0.0203571	1	TMEM8A	Ctrl	1.69128	0.353471
5.08166e-07	0.242186	0.599	0.291	0.00995193	1	DAZAP1	Ctrl	2.00209	0.3494
4.99452e-07	0.241261	0.556	0.248	0.00978127	1	VCP	Ctrl	2.0096	0.348066
7.56675e-07	0.237414	0.525	0.22	0.0148187	1	CD300C	Ctrl	1.82919	0.342516
1.11747e-09	0.23676	0.615	0.248	2.18844e-05	1	TNFRSF14	Ctrl	4.65986	0.341573
8.45669e-07	0.23564	0.171	0.007	0.0165616	1	ALPK1	Ctrl	1.7809	0.339957
9.01411e-07	0.235244	0.339	0.099	0.0176532	1	TBXAS1	Ctrl	1.75318	0.339385
2.36324e-07	0.234263	0.257	0.043	0.00462816	1	ENSMMUG00000018474	Ctrl	2.33459	0.33797
5.05455e-08	0.23414	0.202	0.007	0.000989884	1	DYSF	Ctrl	3.00442	0.337793
1.35151e-06	0.229151	0.327	0.099	0.0264681	1	ENSMMUG00000005509	Ctrl	1.57728	0.330596
1.77221e-06	0.229079	0.163	0.007	0.034707	1	ENSMMUG00000000729	Ctrl	1.45958	0.330492
2.15378e-06	0.228828	0.459	0.184	0.0421796	1	DHX29	Ctrl	1.3749	0.330129
1.58684e-06	0.227936	0.311	0.085	0.0310768	1	ACSL3	Ctrl	1.50756	0.328841
8.35479e-08	0.224613	0.428	0.135	0.0016362	1	RHBDF2	Ctrl	2.78616	0.324047
4.7496e-07	0.221814	0.658	0.362	0.00930162	1	GNS	Ctrl	2.03144	0.32001
1.24473e-06	0.22168	0.257	0.057	0.0243768	1	ENSMMUG00000010236	Ctrl	1.61302	0.319816
2.14386e-09	0.22137	0.973	0.879	4.19853e-05	1	HNRNPA2B1	Ctrl	4.3769	0.319369
4.59356e-09	0.217626	0.556	0.206	8.99603e-05	1	FCER1G	Ctrl	4.04595	0.313968
3.58439e-08	0.217356	0.521	0.191	0.000701967	1	PSMD1	Ctrl	3.15368	0.313578
8.2827e-07	0.215091	0.315	0.085	0.0162208	1	TBRG4	Ctrl	1.78993	0.310311
8.76583e-07	0.215071	0.257	0.05	0.017167	1	PGAM1	Ctrl	1.76531	0.310282
3.313e-07	0.214834	0.346	0.092	0.00648818	1	CISD3	Ctrl	2.18788	0.30994
4.77346e-07	0.214096	0.327	0.085	0.00934835	1	ZCCHC17	Ctrl	2.02926	0.308875
1.08067e-07	0.21243	0.331	0.078	0.00211639	1	TCF7L2	Ctrl	2.6744	0.306472
7.50826e-07	0.211464	0.887	0.801	0.0147042	1	GNG5	Ctrl	1.83256	0.305078
9.35934e-07	0.21123	0.319	0.085	0.0183293	1	ENSMMUG00000040361	Ctrl	1.73685	0.304741
1.09768e-07	0.209901	0.463	0.163	0.00214969	1	LRRC59	Ctrl	2.66762	0.302824
3.3293e-07	0.204286	0.467	0.17	0.00652011	1	PSMD3	Ctrl	2.18575	0.294723
1.52028e-06	0.202228	0.619	0.305	0.0297732	1	SCARB2	Ctrl	1.52618	0.291753
8.75259e-07	0.201607	0.397	0.135	0.0171411	1	ACSL5	Ctrl	1.76596	0.290857
1.0928e-06	0.197857	0.214	0.028	0.0214014	1	ENSMMUG00000041662	Ctrl	1.66956	0.285447
2.06491e-06	0.193863	0.206	0.028	0.0404393	1	FAM126B	Ctrl	1.3932	0.279686
1.21188e-06	0.193788	0.226	0.035	0.0237335	1	ZBTB43	Ctrl	1.62464	0.279576
5.02955e-07	0.193776	0.49	0.191	0.00984987	1	CD300A	Ctrl	2.00657	0.279559
8.10287e-08	0.193101	0.467	0.17	0.00158687	1	DDOST	Ctrl	2.79946	0.278586
2.52556e-07	0.188951	0.245	0.035	0.00494605	1	GNPDA1	Ctrl	2.30574	0.272599
1.02894e-07	0.188265	0.444	0.149	0.00201508	1	TFRC	Ctrl	2.69571	0.271609
1.57347e-06	0.186556	0.716	0.411	0.0308149	1	SGK1	Ctrl	1.51124	0.269144
1.3239e-06	0.184681	0.304	0.078	0.0259272	1	RIN2	Ctrl	1.58624	0.266439
3.69452e-07	-0.216952	0.981	0.936	0.00723535	1	RPS9	Ctrl	2.14054	-0.312996
6.85015e-08	-0.248458	0.016	0.156	0.00134153	1	CCDC125	Ctrl	2.8724	-0.358449
3.66491e-08	-0.272265	0.984	0.943	0.000717737	1	RPL8	Ctrl	3.14403	-0.392795
9.08504e-09	-0.2966	0.023	0.184	0.000177921	1	CLEC10A	Ctrl	3.74977	-0.427903
4.44017e-07	-0.310953	0.039	0.184	0.00869564	1	ENSMMUG00000015442	Ctrl	2.0607	-0.448611
3.44675e-12	-0.321811	0	0.177	6.75011e-08	1	NCAM1	Ctrl	7.17069	-0.464275
1.06338e-07	-0.325152	0.895	0.872	0.00208253	1	ITM2B	Ctrl	2.68141	-0.469095
3.52639e-16	-0.358836	0.977	0.943	6.90607e-12	1	ENSMMUG00000016085	Ctrl	11.1608	-0.51769
2.01219e-06	-0.362607	0.058	0.213	0.0394066	1	DST	Ctrl	1.40443	-0.523132
3.724e-08	-0.363448	0.899	0.83	0.000729308	1	ENSMMUG00000028767	Ctrl	3.13709	-0.524345
7.50752e-11	-0.36738	0.996	1	1.47027e-06	1	ENSMMUG00000028703	Ctrl	5.8326	-0.530017
9.83984e-12	-0.370135	0	0.17	1.92703e-07	1	FLT3	Ctrl	6.71511	-0.533992
1.98009e-12	-0.375063	0.949	0.908	3.87781e-08	1	RPLP2	Ctrl	7.41141	-0.541101
6.63917e-07	-0.377053	0.883	0.887	0.0130022	1	BTF3	Ctrl	1.88598	-0.543973
1.19198e-08	-0.380677	0.911	0.879	0.000233438	1	ERBB3	Ctrl	3.63183	-0.549201
7.0533e-11	-0.381487	0.942	0.936	1.38132e-06	1	ENSMMUG00000000422	Ctrl	5.85971	-0.55037
2.53606e-08	-0.382482	0.891	0.922	0.000496663	1	GNAS	Ctrl	3.30394	-0.551805
4.62481e-08	-0.388118	0.868	0.887	0.000905723	1	ENSMMUG00000049151	Ctrl	3.043	-0.559936
1.01554e-08	-0.395716	0.019	0.177	0.000198884	1	CCND1	Ctrl	3.7014	-0.570898
4.47729e-12	-0.396048	0.938	0.95	8.76833e-08	1	ENSMMUG00000008090	Ctrl	7.05708	-0.571377
9.57973e-08	-0.408316	0.039	0.199	0.00187609	1	CTSK	Ctrl	2.72675	-0.589075
2.34894e-08	-0.410644	0.949	0.936	0.000460017	1	RPL23	Ctrl	3.33723	-0.592434
3.49677e-07	-0.412346	0.86	0.823	0.00684808	1	ENSMMUG00000022767	Ctrl	2.16443	-0.59489
2.11996e-13	-0.420894	0.992	0.986	4.15172e-09	1	ENSMMUG00000004852	Ctrl	8.38177	-0.607222
1.24653e-12	-0.422844	0.957	0.894	2.44121e-08	1	ENSMMUG00000003412	Ctrl	7.61239	-0.610035
1.7559e-06	-0.429763	0.93	0.894	0.0343875	1	RPL37A	Ctrl	1.4636	-0.620017
2.40594e-06	-0.432216	0.809	0.809	0.047118	1	ENSMMUG00000000050	Ctrl	1.32681	-0.623556
4.33409e-11	-0.440532	0.988	0.957	8.48789e-07	1	RPL35	Ctrl	6.0712	-0.635554
2.39064e-08	-0.441405	0.837	0.851	0.000468184	1	DDX17	Ctrl	3.32958	-0.636812
3.1577e-07	-0.445056	0.84	0.887	0.00618404	1	TAGLN2	Ctrl	2.20873	-0.64208
7.57704e-10	-0.445661	0.899	0.872	1.48389e-05	1	ENSMMUG00000028895	Ctrl	4.8286	-0.642953
1.84756e-06	-0.450164	0.062	0.22	0.0361825	1	ENSMMUG00000012608	Ctrl	1.4415	-0.649449
4.68947e-11	-0.454925	0.969	0.95	9.18385e-07	1	ENSMMUG00000010029	Ctrl	6.03698	-0.656318
4.18208e-17	-0.457057	0.965	0.943	8.19019e-13	1	FAU	Ctrl	12.0867	-0.659395
1.52861e-06	-0.458446	0.988	0.986	0.0299363	1	ENSMMUG00000014256	Ctrl	1.5238	-0.661398
1.40126e-06	-0.45958	0.047	0.191	0.0274422	1	ENSMMUG00000044806	Ctrl	1.56158	-0.663033
5.33732e-08	-0.464533	0.732	0.773	0.00104526	1	EIF3H	Ctrl	2.98078	-0.67018
4.43485e-17	-0.467232	0.984	0.915	8.6852e-13	1	ENSMMUG00000019370	Ctrl	12.0612	-0.674073
1.51456e-11	-0.467599	0.926	0.929	2.96612e-07	1	ENSMMUG00000018391	Ctrl	6.52781	-0.674602
1.48217e-13	-0.468302	0.938	0.915	2.90268e-09	1	RPS27	Ctrl	8.5372	-0.675617
6.36696e-11	-0.468708	0.926	0.865	1.24691e-06	1	RPL4	Ctrl	5.90417	-0.676203
3.29692e-10	-0.46914	0.008	0.17	6.4567e-06	1	NCKAP5	Ctrl	5.18999	-0.676826
4.89561e-07	-0.488381	0.214	0.404	0.00958756	1	ENSMMUG00000008604	Ctrl	2.01829	-0.704585
1.87217e-13	-0.492769	0.918	0.887	3.66645e-09	1	RPS20	Ctrl	8.43575	-0.710915
6.60472e-13	-0.493194	0.938	0.915	1.29347e-08	1	RPL11	Ctrl	7.88824	-0.711528
3.5703e-16	-0.497653	0.984	0.965	6.99208e-12	1	RPS19	Ctrl	11.1554	-0.717962
1.50411e-14	-0.499816	0.93	0.908	2.94565e-10	1	ENSMMUG00000010691	Ctrl	9.53082	-0.721082
1.07475e-17	-0.503443	0.965	0.957	2.1048e-13	1	ENSMMUG00000007551	Ctrl	12.6768	-0.726315
2.36123e-12	-0.504373	0.926	0.872	4.62423e-08	1	MNDA	Ctrl	7.33496	-0.727656
3.26011e-13	-0.507919	0.93	0.922	6.38461e-09	1	RPL24	Ctrl	8.19487	-0.732772
4.96545e-07	-0.517444	0.062	0.227	0.00972434	1	CYP27A1	Ctrl	2.01214	-0.746513
6.87381e-07	-0.518981	0.109	0.291	0.0134617	1	FAM176B	Ctrl	1.8709	-0.748731
1.40713e-19	-0.52454	0.969	0.943	2.75573e-15	1	ENSMMUG00000003073	Ctrl	14.5598	-0.756751
1.79748e-11	-0.526593	0.829	0.816	3.52018e-07	1	RPL9	Ctrl	6.45343	-0.759714
5.58339e-15	-0.528279	0.887	0.879	1.09345e-10	1	RPL26	Ctrl	9.9612	-0.762145
2.04195e-12	-0.5296	0.899	0.879	3.99896e-08	1	RPS24	Ctrl	7.39805	-0.764052
9.68597e-11	-0.533466	0.743	0.766	1.8969e-06	1	ENSMMUG00000000558	Ctrl	5.72196	-0.769629
1.17374e-08	-0.551213	0.035	0.206	0.000229866	1	SLC9A3R2	Ctrl	3.63853	-0.795233
3.45042e-22	-0.55194	0.961	0.965	6.7573e-18	1	ENSMMUG00000031840	Ctrl	17.1702	-0.796281
4.17091e-21	-0.553405	0.988	0.95	8.16831e-17	1	RPS27A	Ctrl	16.0879	-0.798395
4.50357e-07	-0.556881	0.704	0.723	0.00881979	1	SUSD6	Ctrl	2.05454	-0.803409
3.97381e-21	-0.560896	0.946	0.957	7.78231e-17	1	RPS10	Ctrl	16.1089	-0.809202
3.68609e-20	-0.56178	0.977	0.965	7.21884e-16	1	RPL28	Ctrl	15.1415	-0.810477
3.15213e-23	-0.562269	0.965	0.943	6.17313e-19	1	RPL18A	Ctrl	18.2095	-0.811182
7.85581e-23	-0.563362	0.949	0.965	1.53848e-18	1	ENSMMUG00000002848	Ctrl	17.8129	-0.812759
4.03026e-08	-0.564191	0.732	0.738	0.000789286	1	EIF3F	Ctrl	3.10277	-0.813955
5.00831e-07	-0.573855	0.603	0.688	0.00980827	1	ZCCHC6	Ctrl	2.00841	-0.827897
1.68301e-17	-0.575595	0.965	0.943	3.296e-13	1	RPS5	Ctrl	12.482	-0.830409
1.6984e-16	-0.577523	0.981	0.95	3.32614e-12	1	RPS11	Ctrl	11.4781	-0.83319
4.35344e-23	-0.57817	0.992	0.972	8.52578e-19	1	ENSMMUG00000005494	Ctrl	18.0693	-0.834123
6.43658e-11	-0.579222	0.074	0.305	1.26054e-06	1	HLA-DQB1	Ctrl	5.89944	-0.835641
2.55127e-19	-0.580956	0.977	0.936	4.99641e-15	1	ENSMMUG00000014888	Ctrl	14.3013	-0.838142
1.27567e-21	-0.581804	0.934	0.929	2.49827e-17	1	RPL19	Ctrl	16.6024	-0.839365
9.86708e-17	-0.585531	0.907	0.908	1.93237e-12	1	ENSMMUG00000004545	Ctrl	11.7139	-0.844743
2.85062e-08	-0.587147	0.447	0.596	0.000558265	1	YPEL3	Ctrl	3.25316	-0.847075
6.69157e-21	-0.590992	0.996	0.979	1.31048e-16	1	ENSMMUG00000003867	Ctrl	15.8826	-0.852622
7.32981e-08	-0.591682	0.447	0.582	0.00143547	1	CD48	Ctrl	2.84301	-0.853617
4.04051e-08	-0.592702	0.545	0.652	0.000791294	1	ENSMMUG00000002324	Ctrl	3.10166	-0.855088
9.35756e-20	-0.593519	0.914	0.929	1.83259e-15	1	ENSMMUG00000018347	Ctrl	14.7369	-0.856266
1.30663e-16	-0.593933	0.953	0.915	2.5589e-12	1	ENSMMUG00000003295	Ctrl	11.5919	-0.856864
1.27613e-24	-0.59875	0.977	0.965	2.49917e-20	1	TPT1	Ctrl	19.6022	-0.863814
8.9603e-18	-0.603671	0.914	0.936	1.75478e-13	1	ENSMMUG00000006598	Ctrl	12.7558	-0.870913
4.41163e-08	-0.604486	0.354	0.56	0.000863973	1	ZFP36L2	Ctrl	3.0635	-0.872088
5.2001e-22	-0.608847	0.977	0.95	1.01839e-17	1	ENSMMUG00000011870	Ctrl	16.9921	-0.87838
2.52882e-11	-0.611503	0.432	0.674	4.95244e-07	1	PRCP	Ctrl	6.30518	-0.882213
2.41353e-13	-0.613471	0.895	0.879	4.72666e-09	1	ENSMMUG00000001054	Ctrl	8.32545	-0.885051
1.46884e-18	-0.613898	0.922	0.908	2.87657e-14	1	RPL17-C18orf32	Ctrl	13.5411	-0.885667
2.04344e-13	-0.613929	0.93	0.929	4.00187e-09	1	ENSMMUG00000001340	Ctrl	8.39774	-0.885712
7.41277e-21	-0.615715	0.953	0.943	1.45172e-16	1	ENSMMUG00000023807	Ctrl	15.8381	-0.888289
1.03294e-07	-0.616889	0	0.106	0.00202291	1	FCER1A	Ctrl	2.69402	-0.889983
2.83324e-11	-0.624327	0.934	0.872	5.54862e-07	1	ENSMMUG00000021980	Ctrl	6.25582	-0.900713
2.9122e-18	-0.624379	1	1	5.70326e-14	1	ENSMMUG00000028701	Ctrl	13.2439	-0.900789
1.69626e-28	-0.626826	0.996	0.986	3.32196e-24	1	ENSMMUG00000017928	Ctrl	23.4786	-0.904319
6.30128e-07	-0.626842	0.576	0.652	0.0123404	1	ENSMMUG00000005098	Ctrl	1.90867	-0.904342
9.21389e-08	-0.627875	0.304	0.525	0.00180445	1	PLCB2	Ctrl	2.74366	-0.905833
1.19267e-08	-0.628394	0.529	0.674	0.000233572	1	FCGRT	Ctrl	3.63158	-0.906581
4.09005e-21	-0.658937	0.969	0.943	8.00995e-17	1	ENSMMUG00000009019	Ctrl	16.0964	-0.950645
3.7605e-15	-0.659458	0.786	0.823	7.36456e-11	1	ENSMMUG00000043473	Ctrl	10.1329	-0.951397
9.06305e-21	-0.663675	0.969	0.943	1.77491e-16	1	ENSMMUG00000009157	Ctrl	15.7508	-0.957481
3.18223e-09	-0.665564	0.393	0.582	6.23209e-05	1	VAMP8	Ctrl	4.20537	-0.960205
2.82849e-19	-0.684772	0.922	0.908	5.53932e-15	1	RPS13	Ctrl	14.2565	-0.987918
1.82771e-25	-0.685169	0.957	0.943	3.57938e-21	1	RPL27A	Ctrl	20.4462	-0.98849
7.87078e-21	-0.689424	0.918	0.908	1.54141e-16	1	RPL10A	Ctrl	15.8121	-0.994628
5.41945e-19	-0.693183	0.907	0.908	1.06134e-14	1	ENSMMUG00000038348	Ctrl	13.9741	-1.00005
7.60279e-24	-0.710605	0.934	0.936	1.48893e-19	1	ENSMMUG00000007433	Ctrl	18.8271	-1.02519
8.00577e-30	-0.710685	0.981	0.943	1.56785e-25	1	RACK1	Ctrl	24.8047	-1.0253
3.35775e-13	-0.71132	0.043	0.298	6.57582e-09	1	HPGD	Ctrl	8.18205	-1.02622
2.65013e-27	-0.714901	0.977	0.957	5.19002e-23	1	ENSMMUG00000015270	Ctrl	22.2848	-1.03138
1.55852e-22	-0.721577	0.914	0.922	3.05221e-18	1	RPL5	Ctrl	17.5154	-1.04102
7.37728e-14	-0.729086	0.673	0.78	1.44477e-09	1	AP1S2	Ctrl	8.8402	-1.05185
5.35976e-12	-0.740632	0.144	0.418	1.04965e-07	1	SORL1	Ctrl	6.97895	-1.06851
8.65999e-30	-0.750215	0.981	0.95	1.69597e-25	1	RPS23	Ctrl	24.7706	-1.08233
4.2857e-28	-0.799344	0.946	0.943	8.39312e-24	1	RPL7A	Ctrl	23.0761	-1.15321
8.26372e-33	-0.812065	0.977	0.965	1.61837e-28	1	RPL18	Ctrl	27.7909	-1.17156
1.53615e-08	-0.812608	0.401	0.574	0.000300839	1	ZNF703	Ctrl	3.52167	-1.17234
2.62893e-28	-0.814078	0.93	0.922	5.14849e-24	1	ENSMMUG00000002676	Ctrl	23.2883	-1.17447
6.66759e-12	-0.814271	0.023	0.234	1.30578e-07	1	ENSMMUG00000004552	Ctrl	6.88413	-1.17474
5.99344e-13	-0.814503	0.486	0.702	1.17376e-08	1	CD74	Ctrl	7.93042	-1.17508
1.06879e-30	-0.818525	0.961	0.993	2.09313e-26	1	RPL14	Ctrl	25.6792	-1.18088
1.05836e-32	-0.822911	0.961	0.95	2.0727e-28	1	RPL30	Ctrl	27.6835	-1.18721
6.68544e-07	-0.826485	0.031	0.17	0.0130928	1	IGKC	Ctrl	1.88297	-1.19237
8.54116e-20	-0.846101	0.712	0.801	1.6727e-15	1	CD37	Ctrl	14.7766	-1.22067
4.33176e-13	-0.881665	0.514	0.702	8.48331e-09	1	ENSMMUG00000022626	Ctrl	8.07143	-1.27197
1.2903e-11	-0.884915	0.541	0.688	2.52693e-07	1	DRB1	Ctrl	6.59741	-1.27666
6.62866e-13	-0.908215	0.926	0.823	1.29816e-08	1	CTSS	Ctrl	7.88667	-1.31028
4.53399e-20	-1.03987	0.693	0.83	8.87937e-16	1	HLA-DMA	Ctrl	15.0516	-1.50022
4.6611e-21	-1.09996	0.661	0.851	9.12831e-17	1	TXNIP	Ctrl	16.0396	-1.58691
1.16128e-14	-1.10134	0.241	0.553	2.27426e-10	1	CXCR4	Ctrl	9.64316	-1.5889
6.97425e-28	-1.15208	0.556	0.823	1.36584e-23	1	ENSMMUG00000005593	Ctrl	22.8646	-1.6621
3.52845e-25	-1.17513	0.786	0.929	6.91012e-21	1	HLA-DPA1	Ctrl	20.1605	-1.69536
1.70857e-24	-1.17908	0.514	0.887	3.34607e-20	1	ENSMMUG00000042961	Ctrl	19.4755	-1.70106
4.99214e-29	-1.20655	0.926	0.95	9.77662e-25	1	DRA	Ctrl	24.0098	-1.74069
6.46581e-18	-1.249	0.911	0.879	1.26626e-13	1	CST3	Ctrl	12.8975	-1.80193
1.40649e-13	-1.30666	0.062	0.326	2.75446e-09	1	ENSMMUG00000014786	Ctrl	8.55996	-1.88512
4.71807e-19	-1.34742	0.704	0.865	9.23987e-15	1	Mamu-DPB1	Ctrl	14.0343	-1.94391
1.2201e-08	-1.36524	0.49	0.617	0.000238944	1	HLA-DQA1	Ctrl	3.6217	-1.96963
2.386e-24	-1.46561	0.424	0.78	4.67274e-20	1	CPVL	Ctrl	19.3304	-2.11442
2.67044e-28	-1.60952	0.786	0.986	5.22979e-24	1	ENSMMUG00000023712	Ctrl	23.2815	-2.32204

## Sheet: S8 Interstitial mac Gene List
Supplemental Table 8. Differentially expressed genes in interstitial macrophage cluster
p_val	avg_logFC	pct.1	pct.2	p_val_adj	cluster	gene	lps.vs	neglog10pval	avg_log2
4.52454e-25	3.82211	0.878	0	8.86086e-21	2	IDO1	Ctrl	20.0525	5.51414
3.60313e-21	3.54878	0.793	0.013	7.05638e-17	2	IL1B	Ctrl	16.1514	5.11981
1.96442e-19	3.51419	0.756	0.013	3.84713e-15	2	S100A9	Ctrl	14.4149	5.0699
6.0858e-27	3.29932	0.963	0.093	1.19184e-22	2	SOD2	Ctrl	21.9238	4.75991
1.41936e-20	3.1561	0.805	0.053	2.77967e-16	2	CTSL	Ctrl	15.556	4.55329
1.00673e-20	3.08557	0.915	0.227	1.97157e-16	2	CCL2	Ctrl	15.7052	4.45154
1.21376e-14	2.86964	0.61	0.013	2.37702e-10	2	S100A8	Ctrl	9.62397	4.14002
6.61712e-22	2.68465	0.817	0.013	1.2959e-17	2	MT1L	Ctrl	16.8874	3.87313
2.95172e-20	2.65583	0.866	0.173	5.78066e-16	2	NFKBIA	Ctrl	15.238	3.83155
1.26772e-15	2.58789	0.659	0.027	2.4827e-11	2	G0S2	Ctrl	10.6051	3.73354
7.52105e-21	2.55382	0.768	0	1.47292e-16	2	BCL2A1	Ctrl	15.8318	3.68438
9.09458e-21	2.44663	0.793	0.027	1.78108e-16	2	ENSMMUG00000029123	Ctrl	15.7493	3.52974
1.83012e-14	2.38001	0.598	0.013	3.58411e-10	2	CXCL2	Ctrl	9.44562	3.43363
3.11653e-10	2.26537	0.683	0.213	6.10341e-06	2	CCL8	Ctrl	5.21443	3.26824
7.05613e-17	2.25753	0.854	0.213	1.38187e-12	2	ENSMMUG00000020102	Ctrl	11.8595	3.25693
1.03976e-14	2.24281	0.598	0.013	2.03627e-10	2	GBP2	Ctrl	9.69116	3.2357
3.41873e-19	2.08027	0.939	0.293	6.69524e-15	2	ENSMMUG00000042343	Ctrl	14.1742	3.0012
2.34419e-07	2.04214	0.305	0	0.00459085	2	CXCL1	Ctrl	2.33811	2.94618
1.60358e-17	2.03559	0.695	0.013	3.14044e-13	2	RARRES3	Ctrl	12.503	2.93674
5.19084e-13	2.00913	0.695	0.133	1.01657e-08	2	PPP1R15A	Ctrl	7.99286	2.89856
4.2286e-17	1.88478	0.915	0.44	8.28129e-13	2	MT-ND4	Ctrl	12.0819	2.71916
1.32022e-17	1.83298	0.793	0.08	2.58552e-13	2	PSME2	Ctrl	12.5875	2.64443
3.82994e-15	1.77875	0.598	0	7.50055e-11	2	GPR84	Ctrl	10.1249	2.56619
5.56119e-13	1.77766	0.524	0	1.0891e-08	2	IL1RN	Ctrl	7.96293	2.56461
5.69288e-11	1.77539	0.451	0	1.11489e-06	2	IL1A	Ctrl	5.95277	2.56134
2.48725e-13	1.76603	0.537	0	4.87102e-09	2	LCN2	Ctrl	8.31238	2.54784
5.81375e-12	1.75636	0.573	0.04	1.13856e-07	2	CALHM6	Ctrl	6.94364	2.53389
1.27869e-12	1.72249	0.573	0.027	2.5042e-08	2	NFKBIZ	Ctrl	7.60133	2.48503
3.23735e-11	1.7097	0.488	0.013	6.34002e-07	2	ENSMMUG00000001819	Ctrl	6.19791	2.46657
4.68131e-17	1.70902	0.854	0.12	9.16787e-13	2	ENSMMUG00000038082	Ctrl	12.0377	2.46559
9.13291e-14	1.68891	0.61	0.027	1.78859e-09	2	TFRC	Ctrl	8.74749	2.43659
3.99439e-12	1.68634	0.549	0.027	7.82261e-08	2	NFKB1	Ctrl	7.10665	2.43288
1.37725e-12	1.68561	0.646	0.067	2.6972e-08	2	PLEK	Ctrl	7.56909	2.43181
8.41756e-09	1.68294	0.366	0	0.000164849	2	CXCL3	Ctrl	3.78291	2.42797
1.47546e-13	1.67981	0.695	0.093	2.88955e-09	2	KLF6	Ctrl	8.53917	2.42345
2.65673e-09	1.67573	0.439	0.027	5.20294e-05	2	IFIT2	Ctrl	4.28375	2.41756
2.48183e-15	1.6631	0.744	0.08	4.86041e-11	2	LAP3	Ctrl	10.3133	2.39934
2.08896e-14	1.61946	0.598	0.013	4.09102e-10	2	CD44	Ctrl	9.38817	2.33638
2.29705e-10	1.60097	0.549	0.067	4.49854e-06	2	ENSMMUG00000041076	Ctrl	5.34693	2.30971
1.42927e-08	1.60075	0.378	0.013	0.000279908	2	IL6	Ctrl	3.55298	2.3094
1.04048e-09	1.57182	0.402	0	2.03767e-05	2	C2CD4B	Ctrl	4.69087	2.26766
6.5658e-12	1.52223	0.695	0.12	1.28585e-07	2	IL7R	Ctrl	6.89081	2.19611
2.10599e-09	1.51753	0.39	0	4.12437e-05	2	OASL	Ctrl	4.38464	2.18933
3.74836e-15	1.51442	0.634	0.013	7.34079e-11	2	PIK3AP1	Ctrl	10.1343	2.18485
2.23156e-14	1.49526	0.598	0.013	4.37029e-10	2	BATF	Ctrl	9.35949	2.15721
8.15759e-12	1.44811	0.817	0.267	1.59758e-07	2	HSPA5	Ctrl	6.79654	2.08918
1.66287e-08	1.43364	0.354	0	0.000325656	2	TNIP3	Ctrl	3.48724	2.06831
8.58851e-12	1.42442	0.512	0.013	1.68197e-07	2	APOL6	Ctrl	6.77418	2.05501
5.04297e-11	1.41905	0.512	0.027	9.87615e-07	2	IRF1	Ctrl	6.00541	2.04726
9.00964e-13	1.41748	0.707	0.107	1.76445e-08	2	MT-ND4L	Ctrl	7.75339	2.04498
1.26292e-11	1.41559	0.476	0	2.47331e-07	2	SLC39A8	Ctrl	6.60672	2.04227
2.65275e-10	1.41375	0.537	0.067	5.19514e-06	2	IER3	Ctrl	5.2844	2.0396
1.16468e-10	1.40318	0.683	0.133	2.28091e-06	2	LDHA	Ctrl	5.64189	2.02437
1.1718e-11	1.39704	0.512	0.013	2.29486e-07	2	BASP1	Ctrl	6.63924	2.0155
2.21285e-07	1.39359	0.366	0.027	0.00433365	2	TIMP1	Ctrl	2.36315	2.01052
2.70069e-12	1.38894	0.5	0	5.28903e-08	2	SLC16A3	Ctrl	7.27662	2.00382
2.84612e-11	1.38856	0.732	0.2	5.57384e-07	2	ND3	Ctrl	6.25385	2.00328
1.04048e-09	1.36203	0.402	0	2.03767e-05	2	SUCNR1	Ctrl	4.69087	1.96499
1.66287e-08	1.36013	0.354	0	0.000325656	2	ENSMMUG00000040152	Ctrl	3.48724	1.96226
2.48619e-13	1.35808	0.756	0.133	4.86895e-09	2	SLC2A11	Ctrl	8.31256	1.95929
2.20558e-12	1.35643	0.537	0.013	4.31941e-08	2	RIPK2	Ctrl	7.36458	1.95691
5.80039e-11	1.32666	0.5	0.027	1.13595e-06	2	LIMS1	Ctrl	5.94464	1.91397
2.10599e-09	1.3187	0.39	0	4.12437e-05	2	CCL20	Ctrl	4.38464	1.90248
4.2299e-09	1.31629	0.476	0.04	8.28383e-05	2	OSM	Ctrl	4.08177	1.899
2.87125e-12	1.30056	0.585	0.04	5.62306e-08	2	SELENOS	Ctrl	7.25003	1.87631
3.52378e-11	1.29718	0.537	0.04	6.90098e-07	2	MMP14	Ctrl	6.16109	1.87144
4.31001e-10	1.28815	0.939	0.493	8.44073e-06	2	ENSMMUG00000018679	Ctrl	5.07362	1.85841
3.68496e-07	1.27841	0.329	0.013	0.00721662	2	MMP9	Ctrl	2.14167	1.84436
1.01001e-10	1.2626	0.549	0.053	1.97801e-06	2	NBN	Ctrl	5.70377	1.82155
1.93279e-10	1.26021	0.488	0.027	3.78517e-06	2	TYMP	Ctrl	5.42191	1.8181
2.71064e-09	1.25751	0.451	0.027	5.30852e-05	2	ENSMMUG00000029821	Ctrl	4.27503	1.81421
3.54612e-14	1.25249	0.902	0.413	6.94473e-10	2	ENSMMUG00000044002	Ctrl	9.15834	1.80695
2.34419e-07	1.24792	0.305	0	0.00459085	2	PTGS2	Ctrl	2.33811	1.80037
1.04223e-12	1.23981	0.695	0.093	2.0411e-08	2	AP2S1	Ctrl	7.69014	1.78867
7.1498e-11	1.23531	0.5	0.027	1.40022e-06	2	KYNU	Ctrl	5.8538	1.78217
1.13798e-09	1.22835	0.463	0.027	2.22861e-05	2	PLIN2	Ctrl	4.65197	1.77213
2.41672e-09	1.22122	0.585	0.107	4.7329e-05	2	MANF	Ctrl	4.32487	1.76185
3.33008e-10	1.21873	0.585	0.08	6.52162e-06	2	SERPINA1	Ctrl	5.18564	1.75825
3.20799e-12	1.2141	0.854	0.213	6.28252e-08	2	ENSMMUG00000023454	Ctrl	7.20187	1.75158
2.44405e-09	1.20717	0.476	0.04	4.78643e-05	2	ENPP2	Ctrl	4.31999	1.74158
5.33418e-11	1.20065	0.707	0.133	1.04465e-06	2	LYN	Ctrl	5.98103	1.73217
6.81832e-13	1.17274	0.732	0.107	1.3353e-08	2	RAN	Ctrl	7.87442	1.69191
2.55638e-11	1.16393	0.707	0.133	5.00641e-07	2	SAMSN1	Ctrl	6.30047	1.6792
8.41803e-09	1.16334	0.366	0	0.000164859	2	IL2RA	Ctrl	3.78289	1.67834
3.98854e-08	1.15538	0.476	0.067	0.000781115	2	BTG1	Ctrl	3.10729	1.66686
1.72564e-08	1.15361	0.866	0.853	0.000337949	2	MT-ATP6	Ctrl	3.47115	1.6643
3.06704e-10	1.14372	0.634	0.107	6.0065e-06	2	VASP	Ctrl	5.22138	1.65004
1.2155e-11	1.14228	0.646	0.08	2.38044e-07	2	TCIRG1	Ctrl	6.62334	1.64797
1.04449e-10	1.13723	0.817	0.307	2.04553e-06	2	IFI30	Ctrl	5.68919	1.64068
6.33858e-08	1.13695	0.329	0	0.00124135	2	TRAF1	Ctrl	2.90611	1.64028
1.62134e-09	1.12999	0.415	0.013	3.17523e-05	2	IFI6	Ctrl	4.49822	1.63023
7.23897e-10	1.12641	0.524	0.053	1.41768e-05	2	CD40	Ctrl	4.84842	1.62506
1.72438e-07	1.12517	0.524	0.107	0.00337703	2	DNAJB1	Ctrl	2.47147	1.62327
2.40157e-11	1.1206	0.646	0.093	4.70324e-07	2	FERMT3	Ctrl	6.3276	1.61669
3.69851e-10	1.11561	0.622	0.093	7.24317e-06	2	ENSMMUG00000010322	Ctrl	5.14007	1.60949
4.74062e-10	1.10764	0.451	0.013	9.28402e-06	2	EBI3	Ctrl	5.03226	1.59798
2.40052e-09	1.07637	0.549	0.08	4.70118e-05	2	PSMB9	Ctrl	4.32779	1.55287
5.04565e-11	1.07557	0.561	0.053	9.8814e-07	2	ENSMMUG00000006206	Ctrl	6.00518	1.55172
2.19893e-08	1.07312	0.415	0.027	0.000430638	2	ENSMMUG00000019251	Ctrl	3.36589	1.54819
6.72236e-09	1.07276	0.659	0.16	0.000131651	2	HSPD1	Ctrl	3.88058	1.54766
1.30901e-07	1.06402	0.659	0.24	0.00256356	2	HSP90B1	Ctrl	2.59116	1.53505
2.47627e-10	1.05868	0.427	0	4.84952e-06	2	HBEGF	Ctrl	5.3143	1.52735
1.27316e-10	1.05544	0.768	0.187	2.49336e-06	2	EMP3	Ctrl	5.60321	1.52268
1.59309e-07	1.05363	0.341	0.013	0.00311992	2	CRELD2	Ctrl	2.50586	1.52006
5.86743e-12	1.0436	0.488	0	1.14908e-07	2	HM13	Ctrl	6.93965	1.50559
4.94332e-10	1.0367	0.622	0.107	9.68099e-06	2	SERPINB1	Ctrl	5.01408	1.49564
4.22763e-09	1.03545	0.378	0	8.27938e-05	2	TNFAIP3	Ctrl	4.082	1.49384
3.34278e-07	1.03306	0.5	0.093	0.0065465	2	APOL2	Ctrl	2.18399	1.49038
1.05746e-09	1.02408	0.439	0.013	2.07093e-05	2	PRDM1	Ctrl	4.68383	1.47744
4.45889e-07	1.02013	0.293	0	0.00873229	2	NR4A3	Ctrl	2.05887	1.47173
6.13993e-11	1.01228	0.915	0.4	1.20244e-06	2	EIF4A1	Ctrl	5.91994	1.46042
2.59251e-08	1.00888	0.415	0.027	0.000507718	2	PTGER4	Ctrl	3.29438	1.45551
3.59668e-08	0.992245	0.463	0.053	0.000704374	2	CFLAR	Ctrl	3.1522	1.43151
3.13849e-07	0.990799	1	0.947	0.00614643	2	FTH1	Ctrl	2.21138	1.42942
1.21303e-06	0.983299	0.537	0.133	0.0237559	2	ID2	Ctrl	1.62423	1.4186
2.6317e-09	0.969997	0.5	0.053	5.15392e-05	2	SLC43A3	Ctrl	4.28786	1.39941
1.42877e-07	0.965102	0.402	0.04	0.0027981	2	MVP	Ctrl	2.55314	1.39235
5.09759e-10	0.961751	0.415	0	9.98313e-06	2	RALGDS	Ctrl	5.00073	1.38751
1.14956e-09	0.958318	0.427	0.013	2.25129e-05	2	SMPDL3A	Ctrl	4.64757	1.38256
2.52902e-07	0.943261	0.366	0.027	0.00495283	2	SGK1	Ctrl	2.30515	1.36084
3.64593e-08	0.942368	0.427	0.04	0.000714018	2	DMXL2	Ctrl	3.14629	1.35955
2.82752e-10	0.936661	0.488	0.027	5.53742e-06	2	CD274	Ctrl	5.25669	1.35132
5.86036e-08	0.936002	0.427	0.04	0.00114769	2	MT1M.1	Ctrl	2.94017	1.35037
1.65693e-09	0.926494	0.476	0.04	3.24494e-05	2	ABCF1	Ctrl	4.48879	1.33665
1.2235e-07	0.920951	0.317	0	0.00239609	2	ENSMMUG00000041662	Ctrl	2.6205	1.32865
2.10599e-09	0.917306	0.39	0	4.12437e-05	2	SLC11A2	Ctrl	4.38464	1.32339
4.88729e-07	0.916663	0.354	0.027	0.00957128	2	PLAU	Ctrl	2.01903	1.32247
4.7701e-10	0.913747	0.805	0.227	9.34177e-06	2	PSMA7	Ctrl	5.02957	1.31826
1.49238e-06	0.898168	0.305	0.013	0.0292267	2	VCAN	Ctrl	1.53422	1.29578
2.3009e-07	0.894525	0.39	0.04	0.00450608	2	EEA1	Ctrl	2.3462	1.29053
7.6942e-10	0.893297	0.72	0.173	1.50683e-05	2	CANX	Ctrl	4.82194	1.28875
1.60869e-07	0.891624	0.378	0.027	0.00315046	2	ISG20	Ctrl	2.50163	1.28634
2.67693e-07	0.889135	0.793	0.333	0.0052425	2	GADD45B	Ctrl	2.28046	1.28275
8.63355e-08	0.888795	0.549	0.12	0.0016908	2	AOAH	Ctrl	2.77191	1.28226
2.96137e-09	0.882893	0.488	0.04	5.79954e-05	2	2020-09-11	Ctrl	4.23661	1.27374
2.34419e-07	0.880964	0.305	0	0.00459085	2	ENSMMUG00000047800	Ctrl	2.33811	1.27096
7.17354e-10	0.878265	0.512	0.04	1.40487e-05	2	SURF4	Ctrl	4.85236	1.26707
6.4288e-08	0.865742	0.39	0.027	0.00125902	2	SEC11C	Ctrl	2.89997	1.249
1.96419e-07	0.860651	0.744	0.267	0.00384667	2	ENSMMUG00000041670	Ctrl	2.41491	1.24166
1.92815e-06	0.860409	0.378	0.053	0.0377609	2	HIF1A	Ctrl	1.42296	1.24131
1.08431e-07	0.859305	0.488	0.08	0.00212351	2	CCT5	Ctrl	2.67295	1.23971
3.20169e-08	0.859205	0.378	0.013	0.00062702	2	ZNF267	Ctrl	3.20272	1.23957
1.41661e-08	0.858981	0.39	0.013	0.000277429	2	SIAH2	Ctrl	3.55685	1.23925
8.71729e-10	0.854879	1	0.867	1.70719e-05	2	ACTB	Ctrl	4.76772	1.23333
2.40607e-08	0.854705	0.439	0.04	0.000471204	2	NRROS	Ctrl	3.32679	1.23308
1.47248e-09	0.851984	0.78	0.187	2.88371e-05	2	ACTR3	Ctrl	4.54005	1.22915
4.80678e-08	0.850928	0.634	0.147	0.00094136	2	P4HB	Ctrl	3.02624	1.22763
3.74401e-08	0.850123	0.427	0.04	0.000733227	2	TGIF2	Ctrl	3.13476	1.22647
3.2591e-08	0.846086	0.341	0	0.000638262	2	TLR2	Ctrl	3.195	1.22064
1.88368e-07	0.842772	0.366	0.027	0.00368899	2	PLAUR	Ctrl	2.43309	1.21586
2.31545e-06	0.838418	0.683	0.267	0.0453457	2	TPM3	Ctrl	1.34346	1.20958
1.57943e-06	0.836808	0.268	0	0.0309316	2	ENSMMUG00000021534	Ctrl	1.5096	1.20726
1.63557e-08	0.836669	0.39	0.013	0.000320309	2	ENO1	Ctrl	3.49443	1.20706
3.93022e-09	0.836246	0.415	0.013	7.69694e-05	2	KPNB1	Ctrl	4.11368	1.20645
2.1077e-07	0.832655	0.659	0.187	0.00412773	2	ENSMMUG00000002083	Ctrl	2.38429	1.20127
9.41711e-10	0.831023	0.476	0.027	1.84425e-05	2	PSMD14	Ctrl	4.73418	1.19891
1.8566e-08	0.830007	0.634	0.147	0.000363597	2	PDIA6	Ctrl	3.43938	1.19745
5.85077e-09	0.828897	0.5	0.053	0.000114581	2	DAZAP1	Ctrl	3.94089	1.19585
1.39214e-07	0.825814	0.402	0.04	0.00272637	2	TBCA	Ctrl	2.56442	1.1914
4.762e-08	0.825058	0.463	0.053	0.000932591	2	C1orf162	Ctrl	3.03031	1.19031
4.2531e-07	0.8218	0.634	0.2	0.00832928	2	TNFAIP8	Ctrl	2.07939	1.18561
1.49328e-07	0.821106	0.646	0.173	0.00292444	2	CTSH	Ctrl	2.53396	1.18461
1.32743e-09	0.820901	0.646	0.12	2.59964e-05	2	CNDP2	Ctrl	4.58509	1.18431
1.69331e-08	0.815979	0.476	0.053	0.000331618	2	PDCD5	Ctrl	3.47936	1.17721
4.45889e-07	0.815843	0.293	0	0.00873229	2	LIMK2	Ctrl	2.05887	1.17701
4.58967e-08	0.807356	0.707	0.2	0.00089884	2	ETS2	Ctrl	3.04632	1.16477
5.81985e-09	0.801831	0.659	0.133	0.000113976	2	ARHGDIA	Ctrl	3.94319	1.1568
1.3068e-07	0.801321	0.622	0.16	0.00255924	2	C3AR1	Ctrl	2.59189	1.15606
1.54705e-08	0.799774	0.732	0.2	0.000302974	2	DNAJC25	Ctrl	3.51859	1.15383
7.31308e-07	0.798141	0.378	0.04	0.0143219	2	RIOK3	Ctrl	1.844	1.15147
4.45889e-07	0.797352	0.293	0	0.00873229	2	ACSL1	Ctrl	2.05887	1.15034
1.56432e-06	0.796641	0.293	0.013	0.0306357	2	GNL3	Ctrl	1.51377	1.14931
6.26382e-09	0.793459	0.524	0.067	0.000122671	2	ENSMMUG00000003509	Ctrl	3.91126	1.14472
1.42503e-08	0.792147	0.5	0.067	0.000279078	2	UQCRC1	Ctrl	3.55427	1.14283
6.33858e-08	0.792034	0.329	0	0.00124135	2	ENSMMUG00000028669	Ctrl	2.90611	1.14266
1.22017e-07	0.790315	0.854	0.4	0.00238957	2	PFN1	Ctrl	2.62168	1.14018
7.26235e-10	0.786475	0.561	0.067	1.42226e-05	2	PSMA4	Ctrl	4.84702	1.13464
6.07151e-08	0.785942	0.354	0.013	0.00118904	2	STAT3	Ctrl	2.9248	1.13388
3.65114e-07	0.782788	0.354	0.027	0.0071504	2	SDF4	Ctrl	2.14567	1.12932
2.76814e-07	0.779584	0.439	0.067	0.00542113	2	GOLGA4	Ctrl	2.26591	1.1247
7.8693e-08	0.776141	0.463	0.067	0.00154112	2	KCTD14	Ctrl	2.81216	1.11974
7.52132e-08	0.770522	0.561	0.107	0.00147297	2	TRA2B	Ctrl	2.8318	1.11163
9.47257e-08	0.769825	0.585	0.133	0.00185511	2	SRI	Ctrl	2.73163	1.11062
3.83111e-07	0.760298	0.646	0.173	0.00750285	2	PSME1	Ctrl	2.12477	1.09688
2.34419e-07	0.758645	0.305	0	0.00459085	2	STEAP4	Ctrl	2.33811	1.09449
2.75135e-07	0.749954	0.451	0.067	0.00538824	2	MDH2	Ctrl	2.26855	1.08195
5.90167e-10	0.748475	0.512	0.04	1.15578e-05	2	HSPA9	Ctrl	4.93712	1.07982
2.14051e-07	0.745354	0.524	0.107	0.00419197	2	CNIH4	Ctrl	2.37758	1.07532
8.42118e-07	0.744543	0.28	0	0.016492	2	RBM47	Ctrl	1.78273	1.07415
2.48089e-07	0.743657	0.72	0.213	0.00485858	2	PTP4A2	Ctrl	2.31349	1.07287
1.18358e-06	0.742572	0.341	0.027	0.0231792	2	ACTN1	Ctrl	1.6349	1.0713
3.37248e-08	0.74191	0.512	0.08	0.000660466	2	PLEKHO1	Ctrl	3.18015	1.07035
6.21818e-08	0.735339	0.366	0.013	0.00121777	2	FGR	Ctrl	2.91444	1.06087
7.42936e-07	0.734599	0.354	0.027	0.0145497	2	IFIT3	Ctrl	1.83715	1.0598
4.4314e-08	0.732527	0.524	0.08	0.000867845	2	SNRPB	Ctrl	3.06156	1.05681
8.26206e-07	0.731743	0.561	0.133	0.0161804	2	CD163	Ctrl	1.79101	1.05568
2.66953e-07	0.726465	0.512	0.093	0.00522801	2	CALR	Ctrl	2.28166	1.04807
1.09542e-07	0.721136	0.951	0.787	0.00214526	2	ACTG1	Ctrl	2.66852	1.04038
2.29179e-07	0.719216	0.341	0.013	0.00448824	2	AUP1	Ctrl	2.34792	1.03761
7.76126e-07	0.719096	0.415	0.053	0.0151997	2	ENSMMUG00000012846	Ctrl	1.81817	1.03744
1.32778e-08	0.717908	0.427	0.027	0.000260033	2	WDR1	Ctrl	3.58497	1.03572
8.86047e-07	0.716723	0.305	0.013	0.0173523	2	POU2F2	Ctrl	1.76064	1.03401
6.13239e-07	0.714835	0.378	0.04	0.0120097	2	ALAS1	Ctrl	1.92047	1.03129
4.63157e-08	0.714353	0.512	0.08	0.000907046	2	CSNK1A1	Ctrl	3.04237	1.03059
1.66287e-08	0.713931	0.354	0	0.000325656	2	UCHL3	Ctrl	3.48724	1.02998
2.03646e-06	0.712485	0.622	0.187	0.039882	2	COTL1	Ctrl	1.39922	1.0279
1.26871e-07	0.707079	0.415	0.04	0.00248464	2	HSPH1	Ctrl	2.60474	1.0201
4.28118e-07	0.705165	0.573	0.133	0.00838426	2	ATP6V1B2	Ctrl	2.07654	1.01734
2.12013e-07	0.701733	0.427	0.053	0.00415207	2	HNRNPAB	Ctrl	2.38174	1.01239
8.33073e-07	0.701004	0.427	0.067	0.0163149	2	SEMA4A	Ctrl	1.78742	1.01133
9.9077e-08	0.697496	0.39	0.027	0.00194032	2	GPR137B	Ctrl	2.71213	1.00627
6.09803e-07	0.695929	0.402	0.053	0.0119424	2	RNF7	Ctrl	1.92291	1.00401
6.70404e-07	0.695889	0.451	0.08	0.0131292	2	RAD23A	Ctrl	1.88176	1.00396
1.71016e-07	0.69536	0.561	0.12	0.00334917	2	CCNL1	Ctrl	2.47506	1.00319
1.56986e-07	0.693473	0.439	0.053	0.00307441	2	ABI1	Ctrl	2.51224	1.00047
1.78255e-07	0.68952	0.341	0.013	0.00349094	2	Metazoa-SRP.302	Ctrl	2.45706	0.994767
1.70629e-06	0.68441	0.659	0.213	0.033416	2	DNAJA1	Ctrl	1.47605	0.987395
1.49238e-06	0.682516	0.305	0.013	0.0292267	2	EIF2A	Ctrl	1.53422	0.984663
4.56968e-07	0.681301	0.512	0.107	0.00894926	2	PSMA5	Ctrl	2.04821	0.98291
2.08052e-06	0.678544	0.488	0.107	0.040745	2	ENSMMUG00000040993	Ctrl	1.38993	0.978932
5.70009e-09	0.673999	0.476	0.04	0.000111631	2	RHBDF2	Ctrl	3.95222	0.972375
4.13408e-09	0.673937	0.451	0.027	8.09617e-05	2	PSMA1	Ctrl	4.09172	0.972286
4.59677e-07	0.669296	0.329	0.013	0.00900232	2	RTCB	Ctrl	2.04565	0.96559
4.54933e-07	0.668507	0.61	0.16	0.0089094	2	PSMB1	Ctrl	2.05015	0.964452
2.22892e-07	0.66491	0.341	0.013	0.00436511	2	FAS	Ctrl	2.36	0.959262
1.45652e-07	0.664602	0.427	0.053	0.00285246	2	ENSMMUG00000000729	Ctrl	2.54478	0.958818
5.87768e-08	0.660525	0.488	0.067	0.00115109	2	ETHE1	Ctrl	2.93889	0.952935
8.43664e-08	0.656094	0.427	0.04	0.00165223	2	ENSMMUG00000048806	Ctrl	2.78193	0.946543
6.18771e-09	0.655912	0.561	0.08	0.00012118	2	B2M	Ctrl	3.91657	0.946281
1.06235e-06	0.655674	0.39	0.053	0.0208051	2	PSMD7	Ctrl	1.68183	0.945938
7.04458e-07	0.652096	0.634	0.173	0.0137961	2	BIN2	Ctrl	1.86024	0.940776
2.35637e-07	0.651458	0.341	0.013	0.00461472	2	AK2	Ctrl	2.33585	0.939855
1.5023e-06	0.649613	0.415	0.067	0.0294211	2	TNFRSF14	Ctrl	1.53134	0.937194
2.05304e-07	0.645432	0.585	0.133	0.00402067	2	COX7A2	Ctrl	2.3957	0.931162
3.47601e-07	0.645159	0.366	0.027	0.00680743	2	ARAP1	Ctrl	2.16702	0.930767
6.28982e-08	0.643677	0.463	0.053	0.0012318	2	TPM4	Ctrl	2.90946	0.92863
3.73357e-08	0.640868	0.598	0.12	0.000731182	2	SFPQ	Ctrl	3.13597	0.924577
1.07731e-06	0.635231	0.427	0.067	0.021098	2	YWHAG	Ctrl	1.67576	0.916445
2.37863e-07	0.634941	0.573	0.12	0.00465831	2	PSMB8	Ctrl	2.33177	0.916027
1.63191e-08	0.631027	0.549	0.08	0.000319593	2	RAB10	Ctrl	3.4954	0.910379
1.1339e-07	0.629944	0.439	0.053	0.00222063	2	RBM8A	Ctrl	2.65352	0.908817
4.48772e-07	0.628385	0.5	0.093	0.00878875	2	PSMB3	Ctrl	2.05607	0.906568
6.13239e-07	0.627308	0.378	0.04	0.0120097	2	ERP44	Ctrl	1.92047	0.905014
1.91445e-06	0.623089	0.549	0.133	0.0374926	2	GNS	Ctrl	1.42605	0.898927
2.13275e-06	0.622596	0.329	0.027	0.0417678	2	HAVCR2	Ctrl	1.37916	0.898216
3.78565e-08	0.622136	0.463	0.053	0.000741382	2	PRDX6	Ctrl	3.12996	0.897553
1.18216e-06	0.6213	0.427	0.067	0.0231514	2	PPP4C	Ctrl	1.63542	0.896346
1.6288e-06	0.619322	0.768	0.267	0.0318984	2	HNRNPDL	Ctrl	1.49623	0.893493
6.57922e-08	0.61631	0.366	0.013	0.00128847	2	STAT1	Ctrl	2.88992	0.889147
2.07384e-06	0.616236	0.354	0.04	0.0406141	2	LACTB	Ctrl	1.39132	0.889041
1.89226e-06	0.612262	0.415	0.067	0.037058	2	ARID5B	Ctrl	1.43112	0.883307
1.31858e-06	0.610106	0.402	0.053	0.0258231	2	ENSMMUG00000037977	Ctrl	1.58799	0.880196
1.50142e-07	0.609556	0.744	0.24	0.00294038	2	ZFP36	Ctrl	2.5316	0.879403
1.05033e-06	0.60882	0.366	0.04	0.0205698	2	TMEM167A	Ctrl	1.68677	0.878342
8.70203e-07	0.608751	0.463	0.08	0.0170421	2	C15orf63	Ctrl	1.76848	0.878241
1.81121e-06	0.607215	0.366	0.04	0.0354707	2	ENSMMUG00000006397	Ctrl	1.45013	0.876026
7.00743e-07	0.604831	0.439	0.067	0.0137233	2	SLC15A3	Ctrl	1.86254	0.872586
6.23508e-08	0.603415	0.573	0.107	0.00122108	2	YWHAE	Ctrl	2.91326	0.870544
1.70848e-06	0.597814	0.427	0.067	0.033459	2	SDF2L1	Ctrl	1.47549	0.862463
1.25072e-06	0.597122	0.366	0.04	0.024494	2	TARS	Ctrl	1.61094	0.861466
1.65376e-09	0.596347	0.598	0.08	3.23871e-05	2	MT-ATP8	Ctrl	4.48963	0.860347
1.87564e-06	0.590301	0.329	0.027	0.0367326	2	CCDC47	Ctrl	1.43495	0.851624
1.54017e-06	0.589437	0.439	0.08	0.0301628	2	VCP	Ctrl	1.52053	0.850377
1.01115e-06	0.582633	0.378	0.04	0.0198024	2	NADK	Ctrl	1.70328	0.840562
4.06986e-07	0.57945	0.366	0.027	0.00797042	2	SF1	Ctrl	2.09852	0.835969
6.92181e-07	0.579133	0.5	0.107	0.0135557	2	CLTC	Ctrl	1.86788	0.835512
6.04013e-07	0.573331	0.39	0.04	0.011829	2	GLS	Ctrl	1.92705	0.827142
8.03061e-07	0.571563	0.354	0.027	0.0157271	2	WARS	Ctrl	1.80335	0.824591
2.02855e-06	0.571428	0.451	0.08	0.0397271	2	ATP1A1	Ctrl	1.40091	0.824396
5.97951e-07	0.56249	0.378	0.04	0.0117103	2	PSMD2	Ctrl	1.93143	0.811501
7.63228e-08	0.559869	0.683	0.173	0.00149471	2	PFDN2	Ctrl	2.82544	0.80772
1.13588e-06	0.558011	0.671	0.187	0.0222451	2	UBE2D3	Ctrl	1.65277	0.805039
8.42444e-07	0.552897	0.317	0.013	0.0164984	2	PSMC3	Ctrl	1.78256	0.797662
4.85344e-09	0.550987	0.598	0.093	9.50498e-05	2	FAM49B	Ctrl	4.02205	0.794906
2.21603e-06	0.548388	0.512	0.12	0.0433986	2	ENSMMUG00000048072	Ctrl	1.36252	0.791157
9.6157e-07	0.546629	0.341	0.027	0.0188314	2	EIF4E2	Ctrl	1.72512	0.788619
1.61891e-06	0.54539	0.305	0.013	0.0317047	2	ENSMMUG00000004924	Ctrl	1.49888	0.786832
8.19388e-07	0.535121	0.5	0.093	0.0160469	2	RGL1	Ctrl	1.79461	0.772017
1.57943e-06	0.532863	0.268	0	0.0309316	2	VAV1	Ctrl	1.5096	0.768759
2.16595e-07	0.52921	0.439	0.053	0.00424179	2	ENSMMUG00000011711	Ctrl	2.37245	0.763489
1.06247e-06	0.526126	0.378	0.04	0.0208074	2	DEGS1	Ctrl	1.68178	0.759039
8.42118e-07	0.521431	0.28	0	0.016492	2	ITGAL	Ctrl	1.78273	0.752266
2.44467e-06	0.500178	0.39	0.053	0.0478765	2	CAMK2D	Ctrl	1.31988	0.721604
1.14046e-06	0.496439	0.488	0.093	0.0223348	2	ATP1B3	Ctrl	1.65102	0.71621
7.32419e-08	0.495448	0.732	0.2	0.00143437	2	SLC25A5	Ctrl	2.84334	0.71478
3.38095e-07	0.489096	0.39	0.04	0.00662125	2	RSL1D1	Ctrl	2.17906	0.705617
4.80129e-07	0.484124	0.5	0.093	0.00940285	2	CAPZA1	Ctrl	2.02674	0.698443
2.46886e-06	0.478152	0.549	0.133	0.0483502	2	ENSMMUG00000023189	Ctrl	1.3156	0.689828
2.01663e-07	0.474374	0.512	0.08	0.00394937	2	DNMT1	Ctrl	2.40347	0.684377
2.33517e-06	0.456013	0.476	0.093	0.045732	2	MRPL41	Ctrl	1.33978	0.657888
1.68264e-06	0.452144	0.366	0.04	0.0329527	2	HN1	Ctrl	1.48211	0.652306
1.61891e-06	0.432237	0.305	0.013	0.0317047	2	NEU1	Ctrl	1.49888	0.623587
2.55019e-06	0.431887	0.329	0.027	0.0499429	2	ABHD16A	Ctrl	1.30153	0.623082
1.81151e-06	0.431542	0.598	0.16	0.0354765	2	PDE4B	Ctrl	1.45006	0.622584
8.03061e-07	0.425096	0.354	0.027	0.0157271	2	FKBP4	Ctrl	1.80335	0.613284
1.62439e-06	0.413968	0.451	0.08	0.031812	2	ENSMMUG00000006636	Ctrl	1.49741	0.59723
1.30512e-06	0.388546	0.549	0.12	0.0255594	2	MPP1	Ctrl	1.59245	0.560553
9.31357e-07	0.380456	0.463	0.08	0.0182397	2	ENSMMUG00000012448	Ctrl	1.73898	0.548882
2.04989e-06	0.320772	0.427	0.067	0.0401451	2	ENSMMUG00000008286	Ctrl	1.39637	0.462776
2.4892e-06	0.310184	0.415	0.067	0.0487485	2	NANS	Ctrl	1.31204	0.447501
1.23439e-06	0.30325	0.634	0.173	0.0241742	2	NCL	Ctrl	1.61665	0.437497
2.16891e-06	0.282825	0.524	0.12	0.0424759	2	SNRPD3	Ctrl	1.37186	0.40803
1.36782e-07	-0.45509	0.988	1	0.00267873	2	ENSMMUG00000014256	Ctrl	2.57207	-0.656556
1.36766e-07	-0.541864	0.963	1	0.00267843	2	ENSMMUG00000003867	Ctrl	2.57212	-0.781745
5.28283e-11	-0.600425	0.988	1	1.03459e-06	2	ENSMMUG00000028701	Ctrl	5.98523	-0.86623
2.95892e-09	-0.621263	0.927	1	5.79476e-05	2	ENSMMUG00000028703	Ctrl	4.23696	-0.896293
2.55499e-08	-0.682856	0.902	0.947	0.000500368	2	RPL14	Ctrl	3.30071	-0.985153
2.02172e-06	-0.734438	0.878	0.893	0.0395934	2	RPL27A	Ctrl	1.40238	-1.05957
8.21667e-07	-0.764461	0.805	0.92	0.0160915	2	APOE	Ctrl	1.7934	-1.10288
1.60397e-09	-0.796979	0.89	0.907	3.14121e-05	2	RPL30	Ctrl	4.5029	-1.1498
2.39227e-14	-0.963009	0.988	0.973	4.68501e-10	2	TPT1	Ctrl	9.32929	-1.38933
1.16798e-15	-1.13864	0.585	0.947	2.28738e-11	2	ENSMMUG00000042961	Ctrl	10.6407	-1.64271
2.8429e-17	-1.21961	0.841	0.987	5.56753e-13	2	ENSMMUG00000023712	Ctrl	12.2543	-1.75953
1.99738e-06	-1.26429	0.659	0.72	0.0391166	2	SFTPC	Ctrl	1.40764	-1.82398
7.33087e-09	-1.34251	0.61	0.733	0.000143568	2	ITM2B	Ctrl	3.84294	-1.93683
1.58571e-06	-1.40777	0.476	0.64	0.0310546	2	LGMN	Ctrl	1.50787	-2.03099
2.92664e-08	-1.69872	0.317	0.613	0.000573152	2	FOLR2	Ctrl	3.24173	-2.45073
3.32546e-10	-1.72682	0.024	0.453	6.51258e-06	2	HPGD	Ctrl	5.18625	-2.49127
1.60078e-08	-1.8809	0.085	0.453	0.000313496	2	ITM2C	Ctrl	3.50377	-2.71357
2.9523e-11	-1.91518	0.341	0.707	5.78179e-07	2	RNASET2	Ctrl	6.23794	-2.76303
2.3602e-06	-1.92185	0.232	0.493	0.0462221	2	FUCA1	Ctrl	1.33515	-2.77264
2.45685e-08	-1.94502	0.195	0.547	0.00048115	2	SLC40A1	Ctrl	3.31772	-2.80607
1.12966e-13	-2.24835	0.244	0.72	2.21232e-09	2	CFD	Ctrl	8.65515	-3.24369
8.71957e-19	-2.9858	0.256	0.827	1.70764e-14	2	ENSMMUG00000030144	Ctrl	13.7676	-4.30759

## Sheet: S9 Alve mac GO
Supplemental Table 9. GO analysis of positive DEGs in alveolar macrophage cluster
Category	ID	Name	Source	p-value	q-value Bonferroni	q-value FDR B&H	q-value FDR B&Y	Hit Count in Query List	Hit Count in Genome	Hit in Query List
GO: Biological Process	GO:0070555	response to interleukin-1		7.558e-23	4.541e-19	7.444e-21	6.906e-20	36	212	HIF1A,CFL1,CCL2,CCL20,MAP3K8,TNIP2,KMO,PYCARD,IL1A,IL1B,IL1RN,IL6,PSMA4,PSMA5,PSMA6,PSMA7,PSMB2,PSMB3,RIPK2,PSMB8,PSMB9,PSMC3,IRAK2,PSMC4,GBP2,IRF1,PSMD1,PSMD2,PSMD3,PSMD7,PSME1,PSME2,NFKB1,NFKBIA,LCN2,PSMD14
GO: Biological Process	GO:0034612	response to tumor necrosis factor		1.043e-16	6.266e-13	7.642e-15	7.09e-14	36	322	CFL1,CCL2,CCL20,PYCARD,IL6,PSMA4,PSMA5,PSMA6,PSMA7,PSMB2,PSMB3,TNFRSF14,PSMB8,PSMB9,PSMC3,PSMC4,GBP2,IRF1,PSMD1,PSMD2,PSMD3,PSMD7,PSME1,PSME2,STAT1,NFKB1,NFKBIA,CASP1,LCN2,ACTR3,GSTP1,LIMS1,CD14,TNFAIP3,TNFRSF1B,PSMD14
GO: Biological Process	GO:0002224	toll-like receptor signaling pathway		9.584e-16	5.758e-12	5.876e-14	5.452e-13	25	154	PIK3AP1,HSP90B1,MAPKAPK2,CD300A,S100A8,S100A9,UBE2D1,FLOT2,TNIP2,CTSB,CTSL,RIPK2,IRAK2,IRF1,IRF7,ITGAM,ITGB2,NFKBIA,MAPKAPK3,LILRA2,RTN4,CD14,TLR2,TNFAIP3,LYN
GO: Biological Process	GO:0016477	cell migration		1.009e-13	6.062e-10	4.736e-12	4.394e-11	84	1757	HIF1A,PDE4B,ABI3,CFL1,CD300A,HMOX1,PHLDA2,PFN1,DYSF,TBC1D24,CITED2,S100A8,S100A9,S100P,FCER1G,ARID5B,AIF1,CCL2,CCR1,CMKLR1,CCL20,FGR,MMP9,MTCH2,HSPA5,VAV1,CAP1,MPP1,SEMA4D,SGK1,ANXA3,ANXA6,ARHGAP4,ARHGDIA,PYCARD,VCAN,GLIPR2,CD274,IL1A,IL1B,ATP1B3,IL1RN,MAP2K3,CTSH,IL6,SOD2,RIPOR2,TNFRSF14,PTAFR,ITGAM,ITGB2,STAT1,STAT3,BSG,BST2,TSPO,C3AR1,C5AR1,WDR1,FERMT3,SASH1,CALR,HBEGF,RTN4,GRB2,PSTPIP2,LCP1,C…
GO: Biological Process	GO:0097190	apoptotic signaling pathway		1.113e-10	6.687e-07	3.478e-09	3.227e-08	42	669	HIF1A,HMOX1,PPP1R15A,S100A8,S100A9,PLAUR,MMP9,DNAJA1,MTCH2,DIABLO,ERO1A,ANXA6,G0S2,PYCARD,IL1A,IL1B,CTSH,ACSL5,SOD2,NBN,BCL2A1,ITGAM,CFLAR,PTPN1,IER3,VNN1,TCF7L2,CASP1,LAMP1,GRINA,LCN2,PDIA3,GSTP1,OSM,SH3GLB1,CD14,P4HB,CD44,TNFAIP3,TNFRSF1B,ENO1,TP53BP2

## Sheet: S10 Inst mac GO
Supplemental Table 10. GO analysis of positive DEGs in interstitial macrophage cluster
Category	ID	Name	Source	p-value	q-value Bonferroni	q-value FDR B&H	q-value FDR B&Y	Hit Count in Query List	Hit Count in Genome	Hit in Query List
GO: Biological Process	GO:0070555	response to interleukin-1		2.26e-20	1.177e-16	3.795e-18	3.467e-17	28	212	HIF1A,PSMA1,PSMA4,PSMA5,PSMA7,PSMB1,PSMB3,RIPK2,PSMB8,PSMB9,PSMC3,GBP2,IRF1,PSMD2,PSMD7,PSME1,PSME2,NFKB1,NFKBIA,CCL2,CCL8,CCL20,LCN2,IL1A,IL1B,IL1RN,PSMD14,IL6
GO: Biological Process	GO:0034612	response to tumor necrosis factor		2.427e-20	1.264e-16	3.829e-18	3.498e-17	33	322	TRAF1,PSMA1,PSMA4,PSMA5,PSMA7,PSMB1,PSMB3,TNFRSF14,PSMB8,PSMB9,PSMC3,GBP2,IRF1,PSMD2,PSMD7,PSME1,PSME2,PTGS2,STAT1,NFKB1,NFKBIA,CCL2,CCL8,CCL20,LCN2,FAS,ACTR3,ZFP36,LIMS1,CD40,TNFAIP3,PSMD14,IL6
GO: Biological Process	GO:0002224	toll-like receptor signaling pathway		1.444e-09	7.518e-06	3.632e-08	3.318e-07	15	154	PIK3AP1,HSP90B1,TNIP3,RIPK2,IRF1,S100A8,S100A9,UBE2D3,NFKBIA,HSPD1,HAVCR2,TLR2,TNFAIP3,LYN,CTSL
GO: Biological Process	GO:0016477	cell migration		4.784e-12	2.491e-08	1.873e-10	1.711e-09	59	1757	HIF1A,PDE4B,ENPP2,TNFRSF14,PFN1,ITGAL,PTGER4,PTGS2,STAT1,STAT3,S100A8,S100A9,BTG1,ARID5B,CCL2,C3AR1,PLAU,CCL8,BIN2,SEMA4A,CCL20,FGR,WDR1,MMP9,MMP14,HSPA5,VAV1,FERMT3,MPP1,CALR,SGK1,HBEGF,CAMK2D,NR4A3,FAS,CXCL1,CXCL2,CXCL3,YWHAE,ACTR3,ARHGDIA,RNF7,SLC16A3,TIMP1,VCAN,TLR2,CD40,CD44,CD274,TNFAIP3,IL1A,IL1B,LYN,ATP1B3,IL1RN,CTSH,PLEKHO1,IL6,SOD2
GO: Biological Process	GO:0097190	apoptotic signaling pathway		1.709e-12	8.897e-09	7.293e-11	6.662e-10	35	669	TRAF1,HIF1A,SELENOS,HSPH1,NBN,BCL2A1,PPP1R15A,PTGS2,CFLAR,S100A8,S100A9,IER3,PLAUR,MMP9,DNAJA1,SFPQ,SLC25A5,G0S2,SIAH2,LCN2,FAS,YWHAE,YWHAG,OSM,RNF7,P4HB,PDCD5,CD44,TNFAIP3,IL1A,IL1B,ENO1,CTSH,IFI6,SOD2

## Sheet: S11 ssGSEA inflam mono
Supplemental Table 11. ssGSEA inflammatory monocyte cluster
id	Signature.set.size	Signature.set.overlap.percent.LPS	Signature.set.overlap.LPS	pvalue.LPS	fdr.pvalue.LPS	LPS
GO_MONONUCLEAR_CELL_MIGRATION	87	71.3	CCL2|RPS19|LGALS3|AIF1|CCL20|IL6|LYN|THBS1|C5AR1|CCL8|ANXA1|C3AR1|TGFB1|CD47|FPR2|PECAM1|FLT1|CREB3|CCR1|MAPK14|JAML|CSF1|MAPK3|MOSPD2|ANO6|LGMN|S100A12|TNF|CMKLR1|PLCB1|AGER|SERPINE1|CCL17|CCL18|AKIRIN1|RARRES2|CXCL10|PLA2G7|CCL25|PDGFB|CCR2|IL6R|CCL5|S100A14|CCL19|CCL13|SLAMF8|CCL26|PTPRO|SLIT2|TNFRSF11A|CCL21|CCL24|BMP5|GREM1|TRPV4|PDGFD|TNFSF11|CCL11|CCL23|CCL1|CCL22	0.001	0.0019603744149766	7.4775
GO_TOLL_LIKE_RECEPTOR_SIGNALING_PATHWAY	144	79.9	S100A9|S100A8|NFKBIA|CD14|RPS27A|CYBA|CTSL|CTSB|LYN|HSP90B1|PIK3AP1|ITGB2|UBE2D3|RTN4|CTSS|TNIP3|MAPKAPK2|HSPD1|LILRA2|TNFAIP3|RIPK2|ITGAM|ACOD1|ARRB2|IRF1|TNIP1|TNIP2|TLR2|TANK|IRAK2|FLOT1|CNPY3|MAPKAPK3|IRF3|UBE2D2|BIRC2|SFTPD|TRAF3|IRAK3|UNC93B1|UBQLN1|MYD88|UBE2D1|IKBKG|TAB2|FCRL3|TLR4|TBK1|PJA2|IRF7|IKBKE|GPS2|OTUD4|TLR1|CD300A|BCL10|IKBKB|RIPK1|LGMN|MAP3K1|COLEC12|IRAK4|IRAK1|CHUK|RFTN1|RPS…	0.001	0.0019603744149766	14.3826
GO_RESPONSE_TO_INTERLEUKIN_1	198	76.3	IL1B|NFKBIA|CCL2|LCN2|RPS27A|CYBA|IL1A|IL1RN|CCL20|IL6|HIF1A|NFKB1|PSMA7|PSME2|CCL8|ANXA1|PSMA6|PSME1|PSMB6|SQSTM1|PSMB1|PSMB8|PYCARD|EGR1|PSMB3|PSMB9|RIPK2|PSMD8|GBP2|ACOD1|CD47|TNIP2|RBX1|TANK|PSMA4|IRAK2|PSMD13|PSMC5|PSMA1|MAP3K8|PSMD7|PSMA5|PSMD2|PSMC4|PSMB2|PSMC3|PSMD4|CD40|PSMB5|PSMB4|SKP1|PSMD14|PSMD1|TAF9|PSMD12|IRAK3|MYD88|IKBKG|PSMD6|RELA|PSMC2|TAB2|FBXW11|PSMD3|TOLLIP|PSMD11|PSME4|SRC|…	0.001	0.0019603744149766	14.2632
GO_POSITIVE_REGULATION_OF_MACROPHAGE_DIFFERENTIATION	14	92.9	ID2|HCLS1|TGFB1|TRIB1|CSF1|RIPK1|RB1|LIF|PF4|CASP8|PRKCA|ROR2|IL34	0.001	0.0019603744149766	3.8247
GO_APOPTOTIC_SIGNALING_PATHWAY	595	81.3	S100A9|IL1B|SOD2|G0S2|S100A8|CD14|TPT1|BCL2A1|LCN2|PPP1R15A|IL1A|LGALS3|TYROBP|CD44|GSTP1|RACK1|CASP1|HIF1A|PLAUR|CTSH|DDX5|MMP9|PTGS2|THBS1|TNFRSF1B|ERBB3|RPL11|P4HB|DDIT4|YWHAB|RPL26|STK11|VDAC2|SFPQ|DNAJA1|HMOX1|LAMP1|PTPRC|TRAF1|CASP4|CFLAR|ERO1A|PYCARD|SLC25A5|ENO1|BID|NBN|DDX3X|TGFB1|TNFAIP3|PTPN1|CTSC|ATF3|ITGAM|PDIA3|SELENOS|SRGN|YWHAE|TP53BP2|ARRB2|SKIL|HERPUD1|PDCD5|WFS1|PTTG1IP|NFE2L2|…	0.001	0.0019603744149766	21.7994
GO_RESPONSE_TO_TUMOR_NECROSIS_FACTOR	310	74.5	NFKBIA|CD14|CCL2|LCN2|CYBA|ZFP36|CCL20|GSTP1|RACK1|CASP1|NFKB1|PTGS2|LIMS1|THBS1|TNFRSF1B|PSMA7|PSME2|CCL8|ZFP36L1|CXCL16|PID1|PSMA6|PSME1|PSMB6|PSMB1|PSMB8|TRAF1|CASP4|PYCARD|PSMB3|PSMB9|TNFAIP3|SYK|PSMD8|GBP2|ACOD1|KAT2A|ZFAND6|TNFRSF14|AIM2|NFE2L2|TANK|PSMA4|PSMD13|PSMC5|PSMA1|ERBIN|PSMD7|TAX1BP1|PSMA5|PSMD2|PSMC4|PSMB2|ASAH1|PSMC3|PSMD4|CD40|PSMB5|PSMB4|ILK|TXNDC17|BIRC2|PSMD14|PSMD1|CIB1|DHX…	0.001	0.0019603744149766	15.5108

## Sheet: S12 ssGSEA neutrophils
Supplemental Table 12. ssGSEA IA LPS neutrophil cluster
id	Signature.set.size	Signature.set.overlap.percent.LPS	Signature.set.overlap.LPS	pvalue.LPS	fdr.pvalue.LPS	LPS
GO_TOLL_LIKE_RECEPTOR_SIGNALING_PATHWAY	144	79.9	S100A9|S100A8|NFKBIA|CD14|RPS27A|LYN|CYBA|CTSS|PIK3AP1|UBE2D3|FLOT1|TANK|CTSB|TLR2|ITGB2|IRF1|ITGAM|MAPKAPK2|RIPK2|TNIP2|IRAK2|RTN4|SFTPD|IRAK3|TNFAIP3|ARRB2|BIRC2|LILRA2|TNIP1|MAPKAPK3|HSP90B1|TAB2|IRF7|CNPY3|TLR4|MYD88|UBE2D2|TRAF3|IKBKG|UBE2D1|IKBKB|TBK1|LTF|BCL10|UBQLN1|PJA2|HSPD1|GPS2|CD300A|UNC93B1|CTSL|IRF3|TLR6|PTPN22|TICAM1|ACOD1|IRAK1|IRAK4|CTSK|HAVCR2|OTUD4|IKBKE|CHUK|RIPK1|MAP3K1|TLR1…	0.001	0.00198139388205613	13.5654
GO_REGULATION_OF_GRANULOCYTE_DIFFERENTIATION	15	86.7	TRIB1|HCLS1|RARA|EVI2B|TESC|RUNX1|HAX1|CUL4A|INPP5D|LEF1|C1QC|IL5|ZBTB46	0.001	0.00198139388205613	4.7278
GO_APOPTOTIC_SIGNALING_PATHWAY	595	81.3	S100A9|SOD2|S100A8|G0S2|IL1B|BCL2A1|LCN2|CD14|TPT1|LGALS3|PTGS2|MMP9|PPP1R15A|IL1A|NBN|PLAUR|HIF1A|DDX5|TYROBP|CD44|PTPRC|FAS|CFLAR|CTSH|GSN|ADORA2A|DDIT4|NFE2L2|DDX3X|SKIL|CASP1|ERBB3|BID|TRAF1|PAK2|LRRK2|SP100|YWHAB|ITGAM|TGFB1|GRINA|SFPQ|SRGN|PTPN1|RACK1|DDIT3|PDCD5|ARHGEF2|GSTP1|TNFAIP3|IVNS1ABP|P4HB|ERO1A|ARRB2|CTSC|DNAJA1|HERPUD1|LAMP1|TNFRSF1B|PHIP|TP53BP2|RELA|DEDD2|RPL11|PTTG1IP|BCL2L2|W…	0.001	0.00198139388205613	21.8834
GO_RESPONSE_TO_INTERLEUKIN_1	198	76.3	NFKBIA|IL1B|IL1RN|LCN2|CCL20|CCL2|SQSTM1|IL1A|RPS27A|IL1R2|HIF1A|CYBA|PSMA7|NFKB1|TANK|PSME2|PSMB9|MAP3K8|EGR1|RIPK2|PSMB3|PSME1|PSMB8|TNIP2|IRAK2|PSMD13|IL6|IRAK3|PSMB1|ANXA1|PSMA6|RELA|RBX1|SKP1|PYCARD|TAF9|TAB2|TOLLIP|PSMB4|PSMA4|CD47|PSMD4|GBP2|IL1RAP|MYD88|IKBKG|PSMB6|IKBKB|PSMA1|PSMD8|PSMC4|PSMC5|PSMD7|MAPK3|IL1R1|FBXW11|PSME4|UPF1|PSMD1|CD40|NOD2|PSMD2|RC3H1|PSMC3|PSMA5|ICAM1|PSME3|PSMB5|P…	0.001	0.00198139388205613	15.1108
GO_RESPONSE_TO_TUMOR_NECROSIS_FACTOR	310	74.5	NFKBIA|LCN2|CD14|CCL20|CCL2|PTGS2|ZFP36|CYBA|PSMA7|NFKB1|ZFP36L1|TANK|LTB|PSME2|PSMB9|LIMS1|NFE2L2|ASAH1|CASP1|SYK|TNFRSF14|TRAF1|TNFSF14|KAT2A|PSMB3|PSME1|AIM2|PSMB8|ZFAND6|PSMD13|RACK1|PTK2B|ARHGEF2|GSTP1|TNFAIP3|TAX1BP1|PSMB1|TNFRSF1B|BIRC2|ERBIN|PSMA6|RELA|CD58|TNFRSF1A|PYCARD|ZFP36L2|ILK|PSMB4|PSMA4|PSMD4|GBP2|TRAF3|ADAM17|ACTN4|IKBKG|PSMB6|IKBKB|CYLD|CASP4|SPPL2A|STAT1|FOXO3|PSMA1|PSMD8|PSM…	0.001	0.00198139388205613	14.419
GO_LEUKOCYTE_MIGRATION_INVOLVED_IN_INFLAMMATORY_RESPONSE	12	91.7	S100A9|S100A8|ADAM8|ITGB2|FFAR2|SELE|JAM3|ELANE|SLAMF8|CCR6|LBP	0.0238095238095238	0.0366834816319858	2.8552

## Sheet: S13 neutrophils (Cluster 0)
Supplemental Table 12: Neutrophil cluster 0 (LPS vs LPS+il-1RA+aTNF)
gene	baseMean	log2FoldChange	lfcSE	stat	pvalue	padj
ENSMMUG00000029821	23.4761	-4.12256	1.60366	-2.57072	0.0101486	0.200963
ENSMMUG00000041076	51.9832	-4.02094	1.39343	-2.88563	0.00390628	0.11684
PI16	16.4652	-3.58793	1.07806	-3.32813	0.000874296	NA
HSPH1	8.43052	-3.54025	1.19798	-2.95518	0.0031249	NA
MT-ND6	39.4605	-3.40582	0.645607	-5.27537	1.32487e-07	0.000221916
TLR5	6.14827	-3.24505	1.20752	-2.68736	0.00720194	NA
PALLD	13.9308	-2.79748	0.805447	-3.4732	0.000514301	NA
TIFA	5.28118	-2.54832	1.12108	-2.27309	0.0230205	NA
ALCAM	14.377	-2.46837	0.66703	-3.70054	0.000215137	NA
HPGD	34.6567	-2.43735	0.773154	-3.15248	0.00161893	0.0797559
MT-ATP8	159.629	-2.37396	0.530258	-4.47699	7.57029e-06	0.00422674
CAV1	14.0995	-2.31994	0.833352	-2.78386	0.00537158	NA
EMP2	16.8103	-2.31472	0.75685	-3.05836	0.00222551	NA
SAMD9	28.4632	-2.28039	0.629683	-3.62149	0.000292915	0.0327088
NGFRAP1	18.9021	-2.15711	0.627209	-3.43922	0.000583389	0.0444171
DST	9.29969	-2.12934	0.737383	-2.8877	0.00388069	NA
TBC1D14	11.8482	-2.08185	0.796692	-2.61312	0.00897193	NA
PTRF	24.5694	-1.99145	0.635599	-3.13318	0.00172921	0.0827551
JAML	161.643	-1.95274	0.484226	-4.0327	5.51385e-05	0.0131939
TXNIP	352.62	-1.92127	0.501071	-3.83432	0.000125911	0.0234335
SPTBN1	12.2392	-1.91691	0.716533	-2.67526	0.0074672	NA
EHD2	15.0136	-1.90411	0.635413	-2.99665	0.00272968	NA
SPARC	34.6389	-1.87967	0.566858	-3.31595	0.000913314	0.0546357
RGS2	368.476	-1.87614	0.609169	-3.07983	0.00207117	0.0886365
CAV2	20.3915	-1.86124	0.732231	-2.54187	0.0110262	0.209874
FNBP1L	12.1182	-1.84438	0.75219	-2.45202	0.0142059	NA
LMO2	42.3286	-1.82061	0.586218	-3.10569	0.00189837	0.088327
LYAR	19.3897	-1.80769	0.713452	-2.53372	0.0112859	0.21147
MT-ND4L	173.735	-1.79941	0.431419	-4.17092	3.03377e-05	0.0127039
CLU	14.7643	-1.79644	0.629671	-2.85298	0.00433113	NA
PTPRJ	42.8172	-1.79048	0.529052	-3.38431	0.000713566	0.049801
COL6A2	16.2892	-1.77578	0.721296	-2.46193	0.0138192	NA
CXorf21	15.0342	-1.75224	0.751275	-2.33236	0.0196817	NA
FCHO2	24.2191	-1.72852	0.513603	-3.36549	0.000764084	0.0511936
ZFP36L2	56.8099	-1.72118	0.598538	-2.87565	0.00403196	0.118483
ID1	24.4668	-1.72107	0.567591	-3.03224	0.00242742	0.0955444
MT-CYB	4388.9	-1.71004	0.422956	-4.04306	5.2758e-05	0.0131939
CXCR2	26.4144	-1.68932	0.557695	-3.02911	0.00245278	0.0955444
LGALS1	16.3449	-1.68186	0.574093	-2.92959	0.00339409	NA
SLC9A3R2	14.0746	-1.66636	0.685916	-2.4294	0.0151239	NA
KCNJ2	30.1817	-1.65993	0.560644	-2.96076	0.00306882	0.108493
PRMT10	26.0339	-1.64856	0.680261	-2.42342	0.0153753	0.242958
OGFRL1	36.4659	-1.64122	0.494103	-3.32162	0.00089495	0.0546357
KATNBL1	19.0796	-1.63734	0.702697	-2.33008	0.0198017	0.267483
CEP19	15.1094	-1.63258	0.641243	-2.54596	0.0108978	NA
DOCK5	23.1878	-1.61875	0.615504	-2.62996	0.00853945	0.182929
KCNJ15	23.6931	-1.61466	0.707342	-2.28271	0.0224473	0.274824
APOE	20.8597	-1.59296	0.675624	-2.35777	0.0183853	0.260978
IER5L	9.45044	-1.58352	0.778452	-2.03419	0.0419324	NA
ZNF217	21.2414	-1.58235	0.594158	-2.66318	0.00774062	0.172454
SORL1	91.5267	-1.57571	0.568952	-2.76949	0.00561441	0.14694
CASS4	16.8439	-1.57405	0.778406	-2.02215	0.0431609	NA
CHST15	9.11536	-1.56444	0.796798	-1.96341	0.0495991	NA
NUCKS1	11.262	-1.56146	0.776723	-2.01032	0.044397	NA
RGS18	37.4436	-1.55752	0.477787	-3.25987	0.00111462	0.0602253
CD24	12.4728	-1.553	0.689229	-2.25325	0.0242435	NA
ENSMMUG00000031911	17.99	-1.55099	0.564056	-2.7497	0.00596497	NA
TCEAL9	14.325	-1.55098	0.665194	-2.33163	0.0197204	NA
ENSMMUG00000002083	41.1374	-1.5471	0.705181	-2.1939	0.0282424	0.307182
SMAP2	99.2888	-1.53704	0.468339	-3.28191	0.00103108	0.0595535
FCGR3	25.801	-1.51203	0.512123	-2.95247	0.00315246	0.108493
CNKSR3	19.7642	-1.51109	0.579067	-2.60953	0.00906668	0.186931
CAVIN2	24.027	-1.5107	0.549976	-2.74684	0.00601723	0.15271
ALPK1	22.3474	-1.50543	0.582528	-2.58431	0.00975754	0.196914
CFD	496.374	-1.50044	0.459552	-3.265	0.00109465	0.0602253
EVI2B	66.4732	-1.49603	0.547407	-2.73294	0.0062772	0.15693
CALCRL	18.0333	-1.49348	0.754229	-1.98014	0.0476882	NA
IGSF6	65.9259	-1.4896	0.434904	-3.42513	0.000614499	0.0447516
TLR1	17.9182	-1.47645	0.657555	-2.24537	0.0247444	NA
SMC3	12.3191	-1.46646	0.635459	-2.30772	0.0210148	NA
COL4A2	25.1015	-1.46485	0.523616	-2.79757	0.00514886	0.139102
TAGLN	20.5984	-1.44975	0.641363	-2.26041	0.0237956	0.284697
A2M	29.7256	-1.43875	0.520532	-2.764	0.00570967	0.147134
ENSMMUG00000039519	32.8585	-1.40179	0.566969	-2.47242	0.0134201	0.224787
PACSIN2	27.0561	-1.40139	0.574518	-2.43925	0.0147178	0.237041
ITPR2	22.7136	-1.39418	0.517262	-2.69531	0.00703236	0.165904
CMTM1	148.189	-1.38909	0.415108	-3.34632	0.000818907	0.0527565
ENSMMUG00000005098	12.7687	-1.36873	0.64344	-2.12721	0.0334029	NA
HMOX1	28.7653	-1.35805	0.595282	-2.28135	0.0225278	0.274824
MEPCE	16.384	-1.33591	0.662494	-2.01648	0.0437495	NA
TPM1	20.1969	-1.33342	0.639205	-2.08606	0.0369735	0.338418
BCAM	13.88	-1.33011	0.637466	-2.08656	0.0369278	NA
NFE2	35.1316	-1.32503	0.656087	-2.0196	0.043425	0.352711
RNASE1	95.2636	-1.32404	0.627509	-2.10999	0.0348592	0.331757
IFI16	21.0526	-1.31467	0.592896	-2.21737	0.0265975	0.296882
TRIM24	18.4449	-1.30714	0.632661	-2.06609	0.0388198	NA
ZNF106	20.9597	-1.29969	0.513474	-2.53118	0.011368	0.21147
NT5C3A	14.9741	-1.28543	0.577735	-2.22494	0.0260854	NA
ENSMMUG00000041773	26.8463	-1.28532	0.553631	-2.32162	0.0202534	0.271162
CD300A	22.172	-1.28468	0.544415	-2.35975	0.0182873	0.260978
CXCR4	38.0612	-1.28242	0.647302	-1.98117	0.0475718	0.371552
HDGF	20.2224	-1.27546	0.561339	-2.27218	0.0230758	0.278072
PLCB2	26.0478	-1.2682	0.62197	-2.03901	0.041449	0.350412
RNF216	21.8492	-1.26615	0.593269	-2.1342	0.0328266	0.325352
PKN2	24.9721	-1.26545	0.511163	-2.47563	0.0133001	0.224787
WHSC1L1	18.6263	-1.26237	0.569414	-2.21696	0.0266261	NA
EPC1	19.9399	-1.25111	0.503965	-2.48254	0.0130451	0.224787
PTMS	24.7248	-1.24816	0.525275	-2.3762	0.0174922	0.254089
SERPINH1	15.1415	-1.2478	0.606796	-2.05637	0.0397467	NA
NRBF2	20.1546	-1.24538	0.52211	-2.38529	0.0170657	0.254089
ENSMMUG00000012140	158.429	-1.24462	0.342354	-3.63548	0.000277465	0.0327088
LYST	125.058	-1.24352	0.339607	-3.66163	0.000250612	0.0322904
ENSMMUG00000040780	42.4675	-1.24188	0.521631	-2.38076	0.0172769	0.254089
GLRX	77.9208	-1.23779	0.421305	-2.938	0.00330336	0.108493
COL4A1	36.2223	-1.23569	0.474106	-2.60635	0.00915125	0.186931
ZCCHC6	139.201	-1.21822	0.41461	-2.93822	0.00330105	0.108493
NCOA1	18.6634	-1.21541	0.580185	-2.09486	0.0361835	NA
FYB1	79.1539	-1.21418	0.435535	-2.7878	0.0053068	0.141094
MACF1	24.2142	-1.20574	0.501849	-2.4026	0.0162789	0.250158
FRY	36.7532	-1.20242	0.585884	-2.05232	0.040139	0.350171
ENSMMUG00000028699	1078.49	-1.20222	0.494499	-2.43119	0.0150494	0.240073
CGAS	29.1759	-1.20119	0.511118	-2.35013	0.018767	0.264157
ACAP2	50.0707	-1.18448	0.397368	-2.98081	0.00287485	0.106688
ANTXR2	22.5369	-1.18303	0.540982	-2.18683	0.0287552	0.307433
LAPTM4A	23.7775	-1.18058	0.540686	-2.18349	0.0289997	0.307433
LRRK2	141.91	-1.18002	0.337377	-3.49762	0.000469433	0.0413842
ZC3H13	30.7108	-1.17901	0.523526	-2.25206	0.0243187	0.286858
PHF21A	43.5948	-1.17228	0.507718	-2.30892	0.020948	0.271162
CNPY3	52.5793	-1.161	0.551611	-2.10475	0.0353132	0.333911
AKAP9	25.0398	-1.15468	0.521311	-2.21495	0.0267637	0.296882
YPEL3	73.3482	-1.14475	0.428508	-2.67148	0.0075518	0.172454
TNFSF10	38.8774	-1.13999	0.567008	-2.01054	0.0443739	0.353934
ENSMMUG00000012608	19.1885	-1.13964	0.562911	-2.02456	0.042913	0.352711
JAK2	19.4043	-1.13415	0.540526	-2.09823	0.0358844	0.333924
ITGB1	21.2593	-1.12035	0.512346	-2.1867	0.0287643	0.307433
COX1	1609.7	-1.11933	0.497024	-2.25207	0.0243177	0.286858
CDKN1B	46.0921	-1.11886	0.448796	-2.49304	0.0126655	0.223801
RNASET2	82.9797	-1.11182	0.481096	-2.31101	0.0208321	0.271162
CSF3R	278.149	-1.07671	0.365609	-2.94498	0.00322972	0.108493
TSPAN33	45.0373	-1.07508	0.528266	-2.03511	0.0418402	0.350412
ST20-MTHFS	60.2309	-1.06719	0.448395	-2.38002	0.0173115	0.254089
BPTF	26.6375	-1.06226	0.495451	-2.14402	0.0320313	0.323918
c-fos	359.925	-1.05997	0.364791	-2.90568	0.00366453	0.113668
FGL2	25.1556	-1.05433	0.507097	-2.07915	0.0376035	0.340094
IFIH1	22.3311	-1.00619	0.497392	-2.02293	0.0430807	0.352711
ZFYVE16	27.4724	-0.988828	0.466346	-2.12037	0.0339745	0.330856
HOPX	117.472	-0.972661	0.424109	-2.29342	0.0218236	0.274824
MORF4L1	37.166	-0.963858	0.475961	-2.02508	0.0428591	0.352711
FAM129A	48.9655	-0.956717	0.485895	-1.96898	0.0489554	0.376148
TROVE2	31.7892	-0.945774	0.445119	-2.12477	0.0336061	0.329182
AIM2	97.9748	-0.945205	0.425438	-2.22172	0.0263019	0.296583
AIF1	275.857	-0.925846	0.429387	-2.1562	0.0310679	0.317309
NCL	37.9968	-0.91313	0.453392	-2.014	0.0440099	0.352711
HSPA8	115.592	-0.90727	0.443408	-2.04613	0.0407438	0.350412
CCPG1	71.727	-0.893328	0.40911	-2.18359	0.0289924	0.307433
SAMD9L	109.684	-0.885398	0.397666	-2.22649	0.0259816	0.296049
PTAFR	109.762	-0.885233	0.357467	-2.47641	0.0132712	0.224787
PIK3CD	64.9672	-0.883381	0.413783	-2.13489	0.03277	0.325352
KMT2E	49.5743	-0.879234	0.43073	-2.04127	0.0412243	0.350412
FAM101B	52.6364	-0.869178	0.426986	-2.03561	0.0417892	0.350412
PHIP	69.7648	-0.848972	0.423006	-2.007	0.0447499	0.354933
FPR1	78.9452	-0.840276	0.428661	-1.96024	0.0499681	0.3766
RIPOR2	164.638	-0.741862	0.369936	-2.00538	0.0449228	0.354933
NCF2	140.695	-0.723544	0.33391	-2.16688	0.0302437	0.314647
ACTR3	224.304	0.588431	0.287998	2.04318	0.0410349	0.350412
ENSMMUG00000006489	130.197	0.589138	0.28916	2.03741	0.0416088	0.350412
TPM3	249.345	0.608542	0.308927	1.96985	0.0488552	0.376148
BASP1	283.264	0.672146	0.313627	2.14314	0.0321017	0.323918
AZIN1	190.435	0.675968	0.289569	2.3344	0.0195749	0.266569
ACTB	1861.86	0.695631	0.301887	2.30427	0.0212073	0.271162
SLC16A3	195.838	0.721016	0.357751	2.01541	0.0438613	0.352711
SH3BP5	91.7292	0.746646	0.370017	2.01787	0.0436049	0.352711
RPL4	59.2433	0.777157	0.373928	2.07836	0.0376763	0.340094
ENSMMUG00000023454	206.77	0.80912	0.389751	2.07599	0.0378944	0.340094
ACSL1	290.491	0.834682	0.346677	2.40766	0.016055	0.249001
EIF4A1	97.955	0.837864	0.404128	2.07326	0.038148	0.340094
SRI	168.594	0.838171	0.377464	2.22053	0.0263826	0.296583
RASA2	39.3054	0.868033	0.438377	1.98011	0.0476917	0.371552
SLC15A3	116.059	0.876024	0.445694	1.96553	0.0493534	0.3766
ADRM1	31.8889	0.88101	0.417028	2.11259	0.034636	0.331757
UQCRC1	73.2612	0.891867	0.373537	2.38763	0.0169574	0.254089
ZNF281	69.6552	0.904652	0.436396	2.07301	0.0381718	0.340094
PFN1	588.816	0.912914	0.421009	2.16839	0.0301288	0.314647
CLEC4D	66.1741	0.913623	0.463935	1.96929	0.0489196	0.376148
MYL6	413.639	0.917799	0.339101	2.70656	0.00679835	0.162675
ACSL5	53.8913	0.91928	0.435545	2.11064	0.0348029	0.331757
EMP3	182.296	0.919988	0.372977	2.46661	0.01364	0.226208
VDAC2	26.0875	0.936477	0.453014	2.06721	0.0387139	0.341294
MYL12A	179.784	0.937986	0.365112	2.56904	0.0101981	0.200963
VCL	46.0002	0.939729	0.449582	2.09023	0.0365973	0.336815
POMP	48.7555	0.954149	0.442464	2.15645	0.0310487	0.317309
IL1RN	2113.41	0.95618	0.408532	2.34053	0.0192565	0.264382
PSMA7	137.944	0.977013	0.346871	2.81665	0.00485276	0.133252
CD83	57.8546	0.985462	0.485473	2.0299	0.0423665	0.352711
ENSMMUG00000002194	36.2665	0.999629	0.447343	2.23459	0.025444	0.291909
MMP9	597.804	1.00112	0.270348	3.70307	0.000213008	0.0322904
KLF6	170.735	1.00965	0.451769	2.23488	0.0254255	0.291909
PLK3	33.2136	1.01509	0.492815	2.05977	0.0394206	0.345704
PSMD13	61.8525	1.01578	0.413469	2.45673	0.0140208	0.230244
NDRG1	65.9286	1.01609	0.410749	2.47375	0.0133703	0.224787
HBS1L	29.7041	1.02354	0.478515	2.139	0.0324357	0.325328
ADAM8	73.3936	1.03083	0.360494	2.85948	0.00424333	0.122544
NFKB1	128.199	1.04674	0.467012	2.24135	0.0250034	0.290838
SQSTM1	179.744	1.05556	0.503709	2.09558	0.0361192	0.334252
FTH1	4229.14	1.06671	0.494105	2.15886	0.0308607	0.317309
ARL8B	30.4967	1.07017	0.456836	2.34256	0.0191519	0.264382
FTL	3413.09	1.08348	0.546938	1.981	0.0475911	0.371552
B4GALT5	35.206	1.09572	0.487284	2.24863	0.0245362	0.2874
MAP2K3	84.9296	1.10921	0.422385	2.62607	0.0086378	0.182929
TSG101	22.4973	1.11054	0.566485	1.9604	0.0499493	0.3766
TNIP2	54.1578	1.11919	0.549536	2.03661	0.0416893	0.350412
ZNRD1	22.8928	1.12008	0.541721	2.06763	0.0386752	0.341294
HIF1A	238.551	1.122	0.41725	2.68903	0.00716602	0.166709
GLTP	33.5332	1.12326	0.428368	2.62218	0.00873692	0.182929
TREM1	233.801	1.14237	0.495491	2.30552	0.0211373	0.271162
ETS2	263.506	1.14308	0.357014	3.20178	0.00136581	0.0693254
RIPK2	42.4703	1.14789	0.405422	2.83135	0.00463518	0.131592
YTHDF3	32.4675	1.14976	0.498752	2.30527	0.0211516	0.271162
GYG1	32.5483	1.16391	0.554107	2.10051	0.0356836	0.333911
JTB	86.5427	1.17029	0.5538	2.11319	0.0345844	0.331757
HMOX2	42.824	1.21066	0.509966	2.374	0.0175966	0.254089
IL1B	2335.44	1.21772	0.571217	2.1318	0.033023	0.325373
LDHA	242.54	1.21833	0.415856	2.92968	0.00339314	0.109298
ENSMMUG00000040361	35.9945	1.22052	0.500214	2.44	0.0146871	0.237041
ACTG1	849.277	1.23158	0.334134	3.6859	0.000227894	0.0322904
BCAS2	17.6091	1.23386	0.618171	1.99598	0.0459356	NA
PGLYRP1	147.927	1.25144	0.619957	2.0186	0.0435288	0.352711
VEGFA	51.2646	1.25546	0.549712	2.28385	0.0223804	0.274824
EZR	47.143	1.25787	0.409284	3.07335	0.00211669	0.0886365
CYTIP	30.0209	1.26866	0.506163	2.50643	0.0121957	0.220596
EMD	15.885	1.28073	0.644406	1.98745	0.046872	NA
CXCL2	27.2522	1.29419	0.508547	2.54487	0.0109317	0.209874
STX4	12.757	1.32474	0.617808	2.14425	0.0320127	NA
ENSMMUG00000030920	25.359	1.32483	0.576065	2.29979	0.0214602	0.272316
CYB5R1	12.0554	1.33777	0.644106	2.07693	0.0378077	NA
REV3L	34.9983	1.349	0.533737	2.52747	0.0114888	0.21147
CENPE	37.2591	1.36755	0.696183	1.96435	0.0494892	0.3766
SEC24A	10.5939	1.37298	0.678589	2.02329	0.043043	NA
ADAM15	14.4246	1.37838	0.699573	1.97032	0.0488014	NA
PHF10	10.6173	1.38817	0.662567	2.09514	0.0361586	NA
SLC1A5	14.0563	1.39016	0.617219	2.2523	0.0243035	NA
NFKBIB	24.5858	1.39653	0.604178	2.31145	0.0208081	0.271162
TMEM120A	113.631	1.40354	0.560315	2.50492	0.012248	0.220596
ENSMMUG00000049089	19.7424	1.40698	0.636183	2.2116	0.0269945	0.297472
TNFSF14	17.6189	1.4347	0.707659	2.02739	0.0426225	NA
CNST	17.6671	1.43584	0.689991	2.08096	0.037438	NA
ENSMMUG00000013289	40.7495	1.44066	0.632028	2.27942	0.0226422	0.274824
FCAR	76.4414	1.44568	0.412874	3.5015	0.000462641	0.0413842
NELFE	23.941	1.44661	0.49578	2.91785	0.00352459	0.11139
KCTD10	19.5755	1.45826	0.612682	2.38013	0.0173067	0.254089
DAGLB	15.3141	1.47502	0.722948	2.04028	0.0413223	NA
HK1	25.5917	1.47789	0.544508	2.71418	0.00664398	0.161285
JARID2	10.5905	1.47884	0.637664	2.31916	0.0203863	NA
PLAUR	345.159	1.49524	0.429474	3.48156	0.000498506	0.0417499
SURF4	34.3516	1.49524	0.502603	2.97499	0.00292993	0.106688
FAM107B	91.7411	1.5057	0.435767	3.45528	0.00054972	0.0438467
DOT1L	15.3482	1.50574	0.710627	2.11889	0.0340998	NA
TREML2	24.5865	1.51455	0.591981	2.55844	0.0105142	0.204782
ATP13A3	141.124	1.51807	0.493574	3.07567	0.00210029	0.0886365
TP53I3	13.2402	1.5247	0.76308	1.99808	0.0457078	NA
ENSMMUG00000042837	18.6353	1.52482	0.526242	2.89757	0.00376071	NA
RALGDS	42.1835	1.52595	0.651145	2.34349	0.0191043	0.264382
IL1A	207.638	1.52651	0.573015	2.664	0.00772169	0.172454
SLC3A2	21.7657	1.55206	0.521272	2.97745	0.00290656	0.106688
MAFG	11.01	1.56147	0.665596	2.34597	0.0189775	NA
JMJD6	9.71366	1.56331	0.67473	2.31694	0.0205068	NA
TPM4	29.58	1.56671	0.628629	2.49226	0.0126932	0.223801
WDR45B	15.691	1.57665	0.696571	2.26344	0.0236086	NA
OSGIN2	25.7424	1.58752	0.60234	2.63559	0.00839919	0.18271
SPATA2L	23.9907	1.6208	0.5322	3.04548	0.00232312	0.0949081
PLIN2	37.5027	1.63337	0.742366	2.20022	0.0277915	0.304254
MAP2K1	8.59846	1.63644	0.771468	2.1212	0.0339054	NA
RAB13	42.087	1.65096	0.682376	2.41943	0.015545	0.243344
CLEC5A	18.5542	1.67643	0.595598	2.8147	0.00488223	NA
GPR34	12.2611	1.68463	0.763151	2.20746	0.0272816	NA
RHBDF2	24.9323	1.70816	0.605598	2.82061	0.00479321	0.133252
SERPINB8	6.54849	1.71878	0.858749	2.0015	0.0453387	NA
ENSMMUG00000002502	12.0198	1.72434	0.74436	2.31653	0.0205291	NA
METTL21A	16.4118	1.753	0.650658	2.6942	0.00705571	NA
GTPBP1	16.7216	1.76473	0.627574	2.81199	0.00492355	NA
RHOU	9.24566	1.76518	0.762667	2.31448	0.0206415	NA
GNG11	124.968	1.84221	0.525825	3.50346	0.000459249	0.0413842
RRAGC	25.1129	1.8984	0.588551	3.22555	0.00125729	0.0658113
EIF4EBP1	7.06707	1.9559	0.921631	2.12221	0.0338198	NA
ANKRD10	18.2776	1.96741	0.664237	2.96191	0.0030574	NA
ENSMMUG00000040152	25.6795	1.97988	0.744444	2.65954	0.00782477	0.172454
CORO2A	6.67396	1.99748	0.891583	2.24037	0.0250667	NA
CCL20	590.607	1.999	0.648934	3.08044	0.00206695	0.0886365
HBEGF	125.337	2.03974	0.524692	3.88749	0.000101287	0.0212069
IL6	29.1469	2.04791	0.709061	2.8882	0.00387448	0.11684
POT1	8.4028	2.05636	1.00913	2.03774	0.0415757	NA
GNA15	10.9885	2.16139	0.739716	2.92192	0.00347876	NA
ENSMMUG00000029652	4.33672	2.16371	1.00769	2.14719	0.0317783	NA
HSPA9	10.722	2.18901	0.747976	2.92658	0.00342708	NA
TRAF1	30.4888	2.30285	0.844851	2.72574	0.0064157	0.158034
LIMS1	39.45	2.36785	1.12681	2.10137	0.0356081	0.333911
MMP8	324.291	2.47034	0.688721	3.58685	0.000334694	0.0350383
PTGDR	23.1745	2.48035	0.677146	3.66294	0.000249335	0.0322904
ENSMMUG00000004935	11.6193	2.48952	1.03901	2.39605	0.0165729	NA
MT1L	14.6235	2.49958	0.783076	3.192	0.0014129	NA
GZMB	10.4244	2.56134	1.03777	2.46812	0.0135824	NA
CSF1	83.4428	2.631	1.20831	2.17741	0.0294498	0.310241
SLC39A8	130.476	2.71768	0.673531	4.03498	5.46075e-05	0.0131939
ENSMMUG00000029123	10.0876	2.79669	1.01281	2.76131	0.00575698	NA
SNX8	5.91304	2.86516	1.2429	2.30523	0.0211539	NA
SLAMF1	25.955	2.9475	1.28745	2.2894	0.022056	0.274824
MS4A4A	5.69009	3.25084	1.31191	2.47795	0.013214	NA
C2CD4B	7.66419	3.48923	1.26157	2.76579	0.00567852	NA
TFPI2	19.6156	3.87198	0.811874	4.76918	1.84975e-06	0.00154916
PHLDA2	11.1063	3.90673	1.09386	3.57151	0.000354936	NA
CXCL3	1.94519	4.42828	1.66497	2.65968	0.00782159	NA
CSF3	1.16075	4.44789	1.93027	2.30428	0.021207	NA

## Sheet: S14 neutrophils
Supplemental Table 13: Neutrophil cluster1 (LPS vs LPS+il-1RA+aTNF)
gene	baseMean	log2FoldChange	lfcSE	stat	pvalue	padj
CAV1	6.13529	-3.69241	1.13478	-3.25384	0.00113857	0.355595
PALLD	4.22665	-3.51994	1.19134	-2.95462	0.00313058	0.618169
HBB	12.9515	-3.4421	1.05782	-3.25396	0.00113808	0.355595
HBA2	63.2049	-3.29955	1.43045	-2.30666	0.0210739	1
MT-ND6	10.2724	-3.13878	0.821534	-3.82064	0.000133108	0.0569481
MT-ATP8	50.2533	-2.9659	0.562457	-5.27311	1.3413e-07	0.000344312
TXNIP	130.018	-2.88349	0.729249	-3.95405	7.68389e-05	0.0394491
SLC40A1	4.36153	-2.77317	1.24025	-2.23598	0.0253532	1
CASS4	2.90623	-2.77168	1.37349	-2.01799	0.0435927	1
TBC1D4	8.80728	-2.6966	1.06339	-2.53586	0.0112173	1
EMP2	5.68624	-2.66057	1.09634	-2.42678	0.0152335	1
CXorf21	10.2296	-2.57395	0.992954	-2.59222	0.00953592	0.95751
JAML	11.8946	-2.56125	0.793455	-3.22797	0.00124673	0.355595
MT-ND4L	48.8852	-2.44841	0.528798	-4.63015	3.65406e-06	0.00319485
ENSMMUG00000005098	4.14464	-2.43458	1.17912	-2.06474	0.0389473	1
CAV2	8.38298	-2.37033	0.921819	-2.57136	0.0101299	0.96309
IFIT1	7.9812	-2.31548	1.05068	-2.2038	0.0275387	1
PTMS	7.97996	-2.29488	0.836531	-2.74333	0.0060819	0.867346
IFIH1	12.6677	-2.22471	0.918191	-2.42292	0.0153961	1
CGAS	5.38177	-2.21524	1.08758	-2.03685	0.0416652	1
IFI35	12.01	-2.18403	0.822707	-2.65468	0.00793833	0.95254
FYB1	8.65805	-2.15294	0.978648	-2.19991	0.0278133	1
TAGLN	10.7762	-2.14774	0.856087	-2.50878	0.0121148	1
PTPRJ	11.4217	-2.12267	0.801989	-2.64676	0.00812675	0.95254
STAT1	11.4069	-2.10857	0.914729	-2.30513	0.0211594	1
HPGD	10.5822	-2.08903	0.989363	-2.11149	0.0347302	1
CAVIN2	6.53142	-2.08455	0.956754	-2.17878	0.0293481	1
TNFSF10	9.56112	-2.04241	0.946314	-2.15828	0.0309061	1
ENSMMUG00000040780	5.21388	-2.03476	1.02595	-1.9833	0.0473335	1
RGS2	43.2388	-2.00417	0.651898	-3.07436	0.00210955	0.492292
MACF1	6.63132	-1.96024	0.962538	-2.03654	0.0416965	1
MT-CYB	1403.81	-1.95823	0.423339	-4.62568	3.73376e-06	0.00319485
COL4A2	9.45068	-1.95599	0.791795	-2.47032	0.0134991	1
ID1	9.50924	-1.83405	0.807446	-2.27142	0.0231217	1
GLRX	15.2968	-1.74094	0.84055	-2.07119	0.0383412	1
IGSF6	13.0448	-1.65634	0.725913	-2.28174	0.0225049	1
CMTM1	29.0035	-1.64731	0.612575	-2.68915	0.00716332	0.95254
ENSMMUG00000028699	371.791	-1.6139	0.554424	-2.91095	0.0036033	0.660691
LYST	26.2512	-1.58274	0.753986	-2.09916	0.0358024	1
LMO2	10.2617	-1.55787	0.78625	-1.98139	0.0475474	1
CFD	40.2592	-1.51213	0.577386	-2.61893	0.00882072	0.95254
LRRK2	36.1788	-1.50249	0.628894	-2.3891	0.0168897	1
LILRA2	27.46	-1.3615	0.641859	-2.12119	0.0339061	1
ENSMMUG00000012140	53.4784	-1.31211	0.460067	-2.85201	0.00434443	0.711696
COX1	515.443	-1.31007	0.500859	-2.61565	0.00890572	0.95254
PDE4B	75.2809	-1.29567	0.657167	-1.9716	0.0486555	1
MT-CO2	1305.58	-1.22446	0.514051	-2.38199	0.0172194	1
SFTPC	150.618	-1.18785	0.48962	-2.42606	0.0152636	1
ENSMMUG00000017466	29.2006	-1.16931	0.559384	-2.09035	0.0365864	1
ND2	251.002	-1.10877	0.539273	-2.05604	0.0397788	1
MT-CO3	799.867	-1.06751	0.522918	-2.04145	0.0412063	1
MT-ND5	104.426	-1.06669	0.512693	-2.08057	0.0374736	1
MT-ND4	315.586	-1.01003	0.493452	-2.04687	0.0406707	1
TLR2	44.9657	0.994832	0.506376	1.96461	0.0494594	1
ACSL5	56.8527	1.08019	0.549192	1.96688	0.049197	1
HNRNPF	39.3885	1.13285	0.570495	1.98573	0.0470633	1
BASP1	108.671	1.1486	0.476521	2.41039	0.0159356	1
FTH1	3008.52	1.17205	0.55468	2.11302	0.0345992	1
RNF13	56.4211	1.19774	0.557992	2.14652	0.0318314	1
ENSMMUG00000018679	123.083	1.19812	0.598723	2.00112	0.0453794	1
SQSTM1	269.857	1.21649	0.535688	2.2709	0.0231529	1
ATP13A3	115.127	1.25718	0.5627	2.2342	0.0254702	1
ENSMMUG00000040361	30.1057	1.2735	0.636237	2.00162	0.0453258	1
MAP4K4	92.7807	1.28197	0.523992	2.44655	0.0144232	1
PSMA7	120.439	1.34095	0.669829	2.00192	0.0452932	1
LDHA	51.3377	1.36834	0.666072	2.05434	0.0399424	1
AGK	47.8162	1.39336	0.621346	2.24249	0.02493	1
SDCBP	134.105	1.39753	0.532764	2.62318	0.00871142	0.95254
ENSMMUG00000046124	27.8404	1.51875	0.722677	2.10156	0.0355922	1
TNFSF14	30.8954	1.57479	0.792493	1.98714	0.0469071	1
ASAH1	54.0988	1.59822	0.807902	1.97824	0.0479014	1
OLFM4	31.1634	1.69626	0.683734	2.48087	0.0131061	1
PLAU	33.1016	1.83657	0.841592	2.18226	0.0290906	1
CTSB	50.8931	1.86835	0.755375	2.47341	0.0133831	1
CENPE	53.7133	1.95812	0.624266	3.13667	0.00170879	0.438646
ENSMMUG00000013289	22.1723	2.01766	0.709104	2.84537	0.00443597	0.711696
JARID2	8.53924	2.15294	0.86285	2.49515	0.0125904	1
PTGDR	19.7007	2.26385	0.812646	2.78577	0.00534007	0.80635
ENSMMUG00000040152	7.44167	2.45558	0.949416	2.58641	0.0096982	0.95751
ENSMMUG00000029652	3.75343	2.81242	1.31655	2.13621	0.0326626	1
LIMS1	30.2851	2.85603	0.685406	4.16691	3.08751e-05	0.0198141
ATP6V0D2	5.7349	5.04565	1.66414	3.03199	0.00242944	0.519697
